# Supplementary material for: Gene Expression Analysis Reveals Novel Shared Gene Signatures and Candidate Molecular Mechanisms between Pemphigus and Systemic Lupus Erythematosus in CD4+ T Cells
Source: Front Immunol. 2018 Jan 17;8:1992. doi: 10.3389/fimmu.2017.01992 (PMC5776326; doi:10.3389/fimmu.2017.01992)
Supplement: Supplementary file 6 [file Data_Sheet_1.XLS]

## Sheet: Sheet1
EnsembIe ID	Module	MM.salmon	MM.green	MM.turquoise	MM.tan	MM.blue	MM.purple	MM.cyan	MM.magenta	MM.pink	MM.brown	MM.yellow	MM.black	MM.greenyellow	MM.red	MM.grey	p.MM.salmon	p.MM.green	p.MM.turquoise	p.MM.tan	p.MM.blue	p.MM.purple	p.MM.cyan	p.MM.magenta	p.MM.pink	p.MM.brown	p.MM.yellow	p.MM.black	p.MM.greenyellow	p.MM.red	p.MM.grey
ENSG00000015532	black	-0.083	0.144	0.138	0.223	0.36	0.226	0.208	0.049	0.37	-0.071	0.038	0.431	-0.137	-0.387	-0.218	0.581743	0.338343	0.359251	0.136275	0.0140162	0.130889	0.164892	0.744556	0.0114043	0.639165	0.801178	0.00280983	0.364312	0.00791619	0.146397
ENSG00000016402	black	-0.272	-0.055	-0.037	-0.143	0.135	-0.141	-0.236	0.102	0.175	-0.066	0.187	-0.474	-0.164	-0.049	-0.363	0.0673392	0.718095	0.808412	0.344081	0.372155	0.35152	0.114161	0.499989	0.243932	0.662175	0.212842	0.000881748	0.275596	0.747456	0.0132637
ENSG00000019186	black	-0.014	-0.134	-0.145	0.041	0.121	0.056	0.099	0.066	0.147	-0.217	-0.039	-0.452	0.24	0.071	-0.169	0.927005	0.374109	0.336764	0.784781	0.423542	0.713503	0.513248	0.663851	0.330084	0.147112	0.798058	0.00162234	0.108635	0.641117	0.262781
ENSG00000055070	black	0.229	-0.129	-0.36	0.203	-0.174	0.149	0.025	-0.2	-0.478	0.047	-0.482	0.455	0.158	0.385	0.522	0.125286	0.392009	0.0138728	0.176364	0.247835	0.321867	0.866925	0.181806	0.000788777	0.758052	0.000701148	0.00147757	0.295433	0.00832768	0.000197779
ENSG00000070413	black	0.022	-0.096	-0.158	0.052	-0.021	-0.029	0.008	-0.149	-0.073	0.061	-0.021	0.582	-0.135	-0.046	0.094	0.885491	0.524715	0.293555	0.732396	0.891105	0.849256	0.955885	0.321905	0.63193	0.68518	0.887664	2.17494e-05	0.37145	0.761601	0.534335
ENSG00000071889	black	0.009	0.044	0.018	0.023	-0.25	-0.06	-0.113	-0.178	-0.179	0.471	0.14	0.768	0.186	-0.051	0.132	0.95333	0.770363	0.908031	0.879159	0.0938169	0.690104	0.45617	0.235884	0.234141	0.000962816	0.354281	4.64616e-10	0.216709	0.737927	0.381658
ENSG00000074755	black	-0.255	-0.008	-0.144	0.064	-0.067	0.066	0.126	-0.023	0.047	0.199	0.224	0.429	-0.007	-0.123	-0.144	0.0877296	0.956038	0.341256	0.672157	0.657818	0.662047	0.403459	0.880251	0.758904	0.185172	0.134191	0.00296604	0.963879	0.414878	0.340364
ENSG00000074800	black	-0.031	-0.131	-0.267	0.345	-0.155	0.267	0.094	-0.146	-0.269	0.224	-0.117	0.425	0.295	0.097	0.154	0.840424	0.38423	0.0725489	0.0188763	0.304864	0.0731898	0.53344	0.332648	0.0706855	0.135202	0.436972	0.00320072	0.0468193	0.522477	0.307207
ENSG00000075218	black	-0.175	-0.065	0.08	0.029	-0.09	-0.093	-0.01	0.262	0.169	-0.1	0.007	-0.398	0.093	0.025	0.116	0.244178	0.667736	0.598002	0.846662	0.551102	0.536977	0.945986	0.0788533	0.261885	0.508055	0.963816	0.00608969	0.538425	0.870881	0.444107
ENSG00000076928	black	0.008	-0.151	-0.289	0.172	-0.35	-0.047	-0.045	-0.242	-0.36	0.403	-0.102	0.896	0.052	0.07	0.384	0.960112	0.317688	0.0513769	0.252961	0.0172234	0.756279	0.764483	0.10504	0.0138755	0.00549274	0.49843	4.09025e-17	0.731358	0.643526	0.00842938
ENSG00000077232	black	-0.263	-0.001	0.091	0.126	0.227	0.033	-0.176	0.201	0.354	-0.126	0.491	-0.489	-0.142	-0.473	-0.646	0.0777102	0.996864	0.54642	0.405722	0.130045	0.82636	0.240656	0.179329	0.015698	0.404302	0.000525982	0.000568914	0.345231	0.000896922	1.27358e-06
ENSG00000090006	black	-0.084	0.146	0.066	0.103	-0.232	-0.201	-0.313	-0.048	-0.101	0.474	0.271	0.597	-0.045	-0.192	0.098	0.579515	0.331896	0.664818	0.495165	0.12104	0.180693	0.0340264	0.751839	0.505733	0.000867422	0.0690281	1.20429e-05	0.767892	0.200794	0.515173
ENSG00000099381	black	-0.111	0.126	0.013	-0.126	-0.215	-0.064	-0.04	-0.085	0.015	0.315	0.207	0.494	-0.018	-0.021	0.081	0.462336	0.402309	0.931773	0.40417	0.150457	0.675	0.792851	0.576529	0.92006	0.0332069	0.168541	0.000481461	0.903524	0.891989	0.592405
ENSG00000100029	black	-0.146	-0.004	0.187	0.067	0.055	0.063	0.078	0.247	0.052	0.186	0.071	0.66	-0.054	-0.321	0.096	0.332001	0.977904	0.214447	0.657728	0.714866	0.67887	0.607006	0.0979844	0.72912	0.216558	0.640894	6.07775e-07	0.722783	0.029532	0.523982
ENSG00000100038	black	-0.143	-0.069	-0.108	0.125	-0.069	0.022	0.056	-0.125	-0.063	0.39	0.239	0.71	0.104	-0.181	-0.114	0.341996	0.647143	0.476896	0.406461	0.650205	0.882379	0.71323	0.406247	0.675138	0.0073933	0.11008	3.22118e-08	0.491463	0.229246	0.452549
ENSG00000100263	black	0.089	0.099	-0.038	0.136	0.003	0.181	0.065	-0.189	-0.231	0.251	-0.16	0.543	0.237	0.207	0.246	0.556079	0.513895	0.801413	0.368467	0.986161	0.229117	0.666385	0.207664	0.123266	0.0927343	0.287746	9.8075e-05	0.113466	0.167855	0.0989672
ENSG00000100665	black	0.049	-0.185	-0.347	0.037	-0.16	-0.061	0.154	-0.044	-0.291	-0.006	-0.387	0.484	0	0.329	0.508	0.746832	0.218414	0.0182537	0.805589	0.288255	0.688399	0.308011	0.770738	0.0496787	0.967259	0.00780686	0.000651694	0.998817	0.0257946	0.000316754
ENSG00000101298	black	-0.114	-0.062	-0.031	-0.023	0.077	0.078	0.209	-0.098	0.155	0.161	0.368	0.393	-0.111	-0.229	-0.383	0.451903	0.680869	0.836723	0.878041	0.609972	0.604722	0.163771	0.516428	0.302383	0.284409	0.0119679	0.00694029	0.461663	0.126223	0.00870095
ENSG00000104537	black	-0.02	-0.015	0.083	-0.047	0.277	0.043	0.119	0.163	0.333	-0.293	-0.006	-0.486	-0.061	-0.053	-0.238	0.895046	0.919818	0.582878	0.757417	0.061939	0.778156	0.432667	0.280136	0.0238056	0.0479947	0.966601	0.000615862	0.687851	0.725429	0.111987
ENSG00000106479	black	-0.222	-0.163	-0.11	-0.023	-0.35	-0.193	-0.115	-0.241	-0.195	0.521	0.418	0.586	-0.118	-0.15	0.001	0.138591	0.280371	0.467244	0.879541	0.0170771	0.198756	0.445957	0.106832	0.194982	0.000203297	0.00381881	1.89792e-05	0.436607	0.319946	0.995936
ENSG00000106538	black	0.225	-0.098	-0.406	0.085	-0.366	-0.022	0.033	-0.148	-0.434	0.265	-0.264	0.518	0.204	0.339	0.589	0.133541	0.515866	0.0050586	0.573326	0.0122973	0.883481	0.826786	0.325234	0.00259936	0.075443	0.0763567	0.00022924	0.172908	0.0211972	1.68297e-05
ENSG00000107331	black	0.199	0.056	-0.077	-0.058	-0.173	0.044	-0.024	-0.182	-0.411	0.102	-0.432	0.577	0.222	0.428	0.625	0.183979	0.711553	0.609694	0.702644	0.250245	0.772708	0.872409	0.226331	0.00452645	0.500829	0.00273384	2.65422e-05	0.13888	0.00301432	3.51051e-06
ENSG00000110057	black	0.083	0.276	0.039	-0.017	-0.196	-0.127	0.039	0.089	-0.135	0.161	-0.197	0.502	-0.052	0.149	0.547	0.581393	0.0631893	0.796401	0.908693	0.191004	0.399991	0.797562	0.557011	0.372411	0.285272	0.188936	0.000379403	0.730227	0.324138	8.50523e-05
ENSG00000113600	black	-0.023	0.002	-0.136	-0.156	-0.228	-0.159	0.046	-0.215	-0.138	0.156	-0.067	0.319	0.209	0.185	0.249	0.88143	0.989089	0.367631	0.298974	0.127759	0.29212	0.760746	0.151196	0.359991	0.300951	0.656286	0.0307666	0.162628	0.218031	0.0954739
ENSG00000115266	black	0.219	0.014	-0.179	-0.007	-0.172	-0.13	0.186	0.07	-0.165	0.032	-0.254	0.391	-0.129	0.205	0.447	0.142846	0.925649	0.23309	0.961327	0.253093	0.388716	0.214804	0.642964	0.273052	0.830734	0.0888729	0.0072691	0.39174	0.172793	0.0018669
ENSG00000116396	black	0.114	-0.005	-0.241	0.247	-0.036	0.32	0.261	-0.153	-0.228	0.048	-0.249	0.428	0.203	0.047	0.308	0.450938	0.973178	0.107076	0.0977505	0.81312	0.029902	0.0794781	0.310523	0.128288	0.751851	0.0947337	0.00302659	0.175544	0.754833	0.0370178
ENSG00000117362	black	0.167	0.032	-0.055	0	-0.203	0.144	0.168	-0.086	-0.315	0.24	-0.388	0.807	0.134	0.29	0.645	0.266756	0.833153	0.718027	0.998673	0.175977	0.339793	0.26423	0.567976	0.0332298	0.107625	0.00775697	1.2363e-11	0.37468	0.0509833	1.28366e-06
ENSG00000117984	black	0.093	0.34	0.266	-0.065	0.049	0.118	0.164	0.066	0.084	0.184	-0.059	0.657	0.021	-0.205	0.194	0.540591	0.0208429	0.074146	0.669989	0.74775	0.433571	0.275492	0.664882	0.576702	0.221436	0.697031	7.19757e-07	0.888037	0.17125	0.197302
ENSG00000125505	black	-0.224	-0.023	0.184	0.1	0.149	0.082	0.025	0.123	0.143	0.049	-0.125	0.415	-0.055	-0.135	0.17	0.133955	0.878025	0.219913	0.508684	0.322881	0.588046	0.866619	0.414902	0.344367	0.744593	0.409081	0.00412525	0.718994	0.370346	0.258115
ENSG00000125520	black	-0.029	-0.048	-0.202	0.101	-0.368	-0.075	-0.232	-0.274	-0.471	0.602	0.154	0.734	0.248	0.113	0.23	0.847684	0.75321	0.179063	0.505321	0.0117897	0.621175	0.120346	0.065027	0.000942592	9.62597e-06	0.306878	6.47215e-09	0.096121	0.456209	0.12445
ENSG00000125551	black	-0.287	-0.002	-0.092	0.169	0.118	-0.034	-0.244	0.227	0.32	-0.014	0.313	-0.464	-0.012	-0.161	-0.405	0.0527273	0.988426	0.542715	0.262918	0.433854	0.824767	0.102927	0.129111	0.0303533	0.927032	0.0340124	0.00114778	0.935896	0.284652	0.00526416
ENSG00000126883	black	-0.037	0.044	-0.042	0.065	-0.151	-0.106	-0.172	-0.143	-0.031	0.347	0.128	0.63	0.054	-0.064	-0.004	0.807812	0.773327	0.779789	0.667468	0.317412	0.482199	0.251957	0.344005	0.835676	0.0182343	0.396838	2.72894e-06	0.722703	0.672191	0.979622
ENSG00000128016	black	0.03	0.116	-0.115	-0.001	-0.367	-0.177	0.084	-0.212	-0.214	0.217	-0.251	0.49	0.035	0.262	0.631	0.842389	0.441001	0.447397	0.994621	0.0120119	0.238906	0.58112	0.156938	0.153028	0.146827	0.0923511	0.000539591	0.818683	0.0787027	2.59637e-06
ENSG00000128607	black	0.01	-0.028	-0.022	-0.143	0.061	0.037	0.052	0.118	-0.013	0.255	0.294	0.343	0.026	-0.259	-0.228	0.946793	0.853408	0.882511	0.343525	0.685207	0.809303	0.731228	0.436139	0.929155	0.087025	0.0476103	0.0196412	0.865642	0.0823554	0.127204
ENSG00000130522	black	0.078	-0.16	-0.247	0.154	-0.057	0.227	0.285	-0.084	-0.18	0.176	-0.269	0.724	0.136	0.162	0.367	0.607768	0.288964	0.0975087	0.306134	0.708591	0.128629	0.054867	0.58093	0.230584	0.24191	0.0704163	1.32733e-08	0.36901	0.281205	0.0120616
ENSG00000130787	black	-0.043	-0.058	-0.178	0.101	-0.459	-0.29	-0.306	-0.189	-0.32	0.657	0.201	0.699	0.354	0.102	0.222	0.776936	0.699459	0.23609	0.505169	0.00132764	0.0508356	0.0385373	0.208845	0.030271	7.13563e-07	0.179789	6.75411e-08	0.0158332	0.498032	0.138677
ENSG00000131626	black	-0.344	-0.004	0.043	0.346	0.229	0.124	-0.124	0.123	0.344	-0.263	0.188	-0.457	-0.23	-0.311	-0.447	0.0192592	0.977271	0.7744	0.0183419	0.126407	0.412861	0.412747	0.417218	0.019204	0.076975	0.209995	0.00139778	0.12425	0.0351396	0.00185437
ENSG00000132024	black	-0.219	0.078	0.06	0.293	0.064	0.088	0.074	0.059	0.251	0.403	0.357	0.551	-0.114	-0.487	-0.216	0.144409	0.60695	0.691181	0.0482291	0.674223	0.56214	0.625441	0.698098	0.0922266	0.00549344	0.0148961	7.25049e-05	0.451958	0.000600754	0.149375
ENSG00000132170	black	0.046	0.27	0.286	0.013	0.309	0.24	0.169	-0.001	0.323	-0.134	0.108	-0.442	0.017	-0.23	-0.297	0.763094	0.0695374	0.0540922	0.931819	0.0367102	0.107595	0.261999	0.996661	0.0283857	0.376384	0.474387	0.00212663	0.909035	0.123819	0.0448438
ENSG00000132507	black	0.055	-0.085	-0.166	0.086	-0.232	0.089	0.013	-0.12	-0.358	0.255	-0.32	0.719	0.221	0.252	0.507	0.715981	0.573197	0.269708	0.571665	0.120009	0.557566	0.932154	0.428776	0.0145275	0.0871503	0.0299541	1.76897e-08	0.140611	0.0906753	0.000322924
ENSG00000132849	black	-0.34	-0.078	-0.009	0.157	0.306	0.172	0.109	0.01	0.418	-0.192	0.308	-0.404	-0.278	-0.33	-0.641	0.0206494	0.605817	0.952995	0.298671	0.0388057	0.253696	0.469726	0.944849	0.0038753	0.200592	0.0370733	0.0053292	0.0612252	0.0250148	1.56161e-06
ENSG00000133275	black	-0.075	-0.015	-0.136	0.474	0.046	0.438	0.249	-0.061	-0.043	0.272	-0.117	0.728	0.045	-0.144	0.091	0.621949	0.920424	0.365827	0.000887849	0.759442	0.00232753	0.095072	0.686595	0.776458	0.0670343	0.438883	1.00976e-08	0.767315	0.33835	0.548244
ENSG00000135503	black	0.1	-0.162	-0.16	-0.015	-0.263	-0.081	-0.081	-0.003	-0.284	0.218	-0.089	0.357	0.163	0.078	0.361	0.506349	0.283069	0.287039	0.920795	0.0769323	0.591155	0.593027	0.98168	0.0556272	0.145154	0.556576	0.014735	0.278923	0.60477	0.0136194
ENSG00000135625	black	0.094	0.111	-0.091	-0.005	-0.295	-0.013	-0.085	-0.153	-0.259	0.205	-0.223	0.437	0.238	0.181	0.471	0.53517	0.463441	0.548599	0.973079	0.0465519	0.93124	0.575108	0.309357	0.0823722	0.171974	0.1372	0.00241839	0.111347	0.229072	0.000965583
ENSG00000138792	black	0.177	0.063	-0.128	-0.255	-0.286	-0.073	-0.07	-0.194	-0.359	0.259	-0.204	0.38	0.097	0.283	0.486	0.238701	0.679859	0.397864	0.0872232	0.0538713	0.629601	0.646149	0.195469	0.0143165	0.0817713	0.173863	0.00919362	0.520529	0.0563017	0.000623621
ENSG00000140459	black	0.322	-0.273	-0.138	-0.141	0.076	0.01	0.046	-0.171	-0.163	-0.199	-0.101	-0.353	0.054	0.134	-0.23	0.0288903	0.0659392	0.360733	0.351331	0.615169	0.946554	0.763005	0.256863	0.280158	0.185878	0.503322	0.0161322	0.723311	0.374831	0.123675
ENSG00000141556	black	-0.301	-0.154	-0.234	-0.046	-0.354	-0.085	-0.309	-0.201	-0.199	0.385	0.312	0.402	-0.145	-0.021	0.001	0.0418672	0.307235	0.118168	0.759368	0.0156632	0.575843	0.0367019	0.180933	0.185833	0.00817552	0.0345762	0.00566913	0.337474	0.889854	0.993813
ENSG00000143479	black	-0.17	-0.109	-0.08	-0.057	-0.016	-0.056	0.013	-0.152	0.177	0.013	0.37	-0.463	0.153	0.016	-0.495	0.257475	0.471629	0.595717	0.705336	0.916238	0.711654	0.929789	0.314359	0.240075	0.931685	0.0112912	0.00119415	0.309316	0.915091	0.000470643
ENSG00000143537	black	-0.164	0.119	0.05	-0.016	0.022	0.148	-0.057	-0.139	-0.017	0.101	0.058	0.461	-0.116	-0.245	0.019	0.276838	0.431749	0.739664	0.917632	0.882813	0.326093	0.704491	0.355271	0.910502	0.502903	0.700629	0.00127524	0.442945	0.100728	0.898504
ENSG00000147437	black	-0.259	0.047	0.112	0.251	0.173	0.031	-0.388	-0.035	0.271	0.043	0.535	-0.421	-0.084	-0.534	-0.642	0.0818164	0.754623	0.457245	0.0926268	0.24904	0.835759	0.00777736	0.817696	0.0686456	0.776402	0.000126622	0.00357034	0.576964	0.000132153	1.50498e-06
ENSG00000148120	black	0.199	0.239	0.167	-0.286	0.006	-0.162	-0.104	-0.065	0.179	-0.091	0.208	-0.354	0.067	-0.048	-0.158	0.185032	0.109808	0.267047	0.0537051	0.966215	0.28326	0.491804	0.665536	0.23494	0.547513	0.164509	0.0157778	0.656433	0.749574	0.294742
ENSG00000150630	black	-0.115	-0.198	-0.039	0.044	-0.272	-0.261	-0.225	-0.256	-0.317	0.122	-0.208	0.429	-0.027	0.314	0.385	0.445803	0.187678	0.799349	0.76913	0.0670487	0.0803049	0.132502	0.0858918	0.0317754	0.419596	0.165048	0.00289712	0.856824	0.0338272	0.00826342
ENSG00000154370	black	-0.313	-0.06	-0.04	-0.161	-0.391	-0.458	-0.291	0.055	0.012	0.519	0.343	0.368	0.072	0.144	0.059	0.0344672	0.693605	0.794343	0.284852	0.00725686	0.00135642	0.0495503	0.718511	0.935026	0.000221052	0.0197588	0.0117965	0.632841	0.339126	0.698791
ENSG00000156222	black	0.213	0.069	0.101	-0.225	-0.168	-0.111	-0.013	-0.051	-0.283	0.064	-0.304	0.505	0.055	0.274	0.553	0.155805	0.649935	0.502611	0.132914	0.263938	0.461452	0.931983	0.737356	0.0570912	0.672963	0.0402467	0.000346197	0.718254	0.0655907	6.61366e-05
ENSG00000158555	black	-0.193	0.22	-0.033	0.003	-0.308	-0.137	-0.289	-0.25	-0.064	0.552	0.378	0.604	0.032	-0.158	0.028	0.198018	0.142175	0.829047	0.984082	0.0372969	0.364129	0.0513142	0.0938331	0.673017	6.91661e-05	0.00961615	8.75009e-06	0.830588	0.294196	0.854227
ENSG00000159840	black	0.016	-0.011	-0.018	0.109	-0.052	0.088	0.101	-0.071	-0.182	0.16	-0.25	0.886	-0.028	-0.056	0.431	0.914547	0.939922	0.906423	0.471792	0.730748	0.560296	0.504174	0.640516	0.226217	0.289346	0.094472	2.79786e-16	0.852081	0.713905	0.00279147
ENSG00000160285	black	0	0.24	0.082	0.06	-0.147	0	-0.124	-0.084	-0.026	0.497	0.348	0.455	0.2	-0.185	-0.092	0.999129	0.107864	0.587072	0.692808	0.328704	0.99962	0.412778	0.580579	0.862858	0.000448795	0.0176566	0.00147953	0.182145	0.218696	0.545003
ENSG00000162066	black	-0.007	0.255	0.08	-0.264	-0.022	-0.127	0.217	0.191	0.163	0.224	0.105	0.408	0.071	0.036	0.083	0.960801	0.0874164	0.595456	0.0764912	0.886024	0.400723	0.146796	0.202882	0.277704	0.133842	0.487719	0.00487827	0.637067	0.813336	0.584664
ENSG00000164266	black	0.094	0.185	0.254	-0.036	0.212	0.078	-0.016	0.175	0.252	-0.133	0.066	-0.456	0.049	-0.185	-0.26	0.533278	0.21929	0.0885108	0.813787	0.158022	0.60415	0.916644	0.244126	0.0915857	0.379846	0.664196	0.00145307	0.746154	0.218129	0.0813787
ENSG00000165795	black	0.073	0.032	0.067	-0.022	0.094	0.215	0.088	-0.079	-0.141	0.087	-0.078	0.504	0.033	0.061	0.067	0.631906	0.831212	0.658639	0.882042	0.533132	0.150847	0.561166	0.601339	0.35163	0.565723	0.604109	0.000353414	0.828373	0.686624	0.657993
ENSG00000166949	black	-0.246	0.007	0.08	0.114	0.075	0.021	0.221	0.372	0.366	0.198	0.157	0.529	0.034	-0.264	-0.098	0.0990602	0.965359	0.596985	0.451912	0.618977	0.891694	0.140655	0.0109002	0.012301	0.186808	0.296685	0.000155518	0.821747	0.0764869	0.514915
ENSG00000167535	black	0.038	0.146	0.034	-0.017	0.029	-0.063	-0.159	-0.019	0.086	0.147	0.061	0.391	-0.011	-0.088	-0.027	0.80384	0.333968	0.821473	0.911832	0.849523	0.678695	0.291361	0.900245	0.569538	0.330687	0.688324	0.0072675	0.939605	0.559257	0.85827
ENSG00000167657	black	0.055	0.034	0.064	0.275	0.202	0.456	0.176	-0.235	-0.13	-0.138	-0.449	0.553	-0.03	-0.035	0.277	0.714246	0.822279	0.673179	0.0646636	0.177168	0.00144747	0.241356	0.116724	0.390429	0.360167	0.00176393	6.83067e-05	0.842461	0.816188	0.0619078
ENSG00000167759	black	0.051	0.026	-0.202	0.14	-0.313	-0.145	0.003	-0.278	-0.289	0.19	-0.191	0.537	0.091	0.144	0.458	0.738746	0.864814	0.177278	0.35279	0.0342829	0.337944	0.982019	0.0614316	0.0518362	0.206924	0.202639	0.000121176	0.546296	0.339135	0.00138838
ENSG00000167768	black	-0.068	0.163	0.031	-0.054	-0.03	-0.069	-0.048	-0.194	-0.021	0.255	0.265	0.375	-0.14	-0.08	-0.103	0.652535	0.279539	0.839872	0.71996	0.843798	0.647065	0.752213	0.195744	0.888678	0.0876845	0.0746018	0.0101895	0.353557	0.595649	0.494588
ENSG00000168056	black	-0.115	-0.111	-0.207	0.196	-0.267	-0.037	-0.066	-0.263	-0.172	0.526	0.28	0.755	0.14	-0.164	-0.034	0.446199	0.460849	0.166759	0.191681	0.0728992	0.809644	0.661158	0.0777501	0.252246	0.000172455	0.0591711	1.32036e-09	0.352408	0.277347	0.821167
ENSG00000168918	black	-0.018	0.114	0.031	0.368	0.384	0.439	0.337	-0.159	0.097	-0.086	-0.121	0.64	-0.039	-0.356	-0.106	0.904738	0.450643	0.840267	0.0118678	0.008385	0.00227646	0.0218443	0.292511	0.519493	0.571515	0.423011	1.70884e-06	0.798048	0.0152998	0.483007
ENSG00000170128	black	-0.195	0.146	0.157	0.108	-0.134	0.089	-0.059	0.2	0.247	0.439	0.391	0.387	0.178	-0.295	-0.129	0.194927	0.332953	0.298748	0.47519	0.374096	0.557197	0.69875	0.181939	0.0980874	0.00228728	0.00716774	0.00787469	0.235405	0.0468546	0.393192
ENSG00000170776	black	-0.006	0.088	-0.04	0.441	0.102	0.517	0.337	-0.113	0.089	0.06	-0.256	0.537	-0.045	-0.162	0.158	0.967804	0.560577	0.790329	0.00218299	0.500762	0.000237291	0.0220991	0.452754	0.55509	0.693683	0.0853545	0.000119364	0.764653	0.282161	0.29342
ENSG00000174276	black	0.22	0.034	0.059	0.103	0.357	0.307	0.412	0.075	0.145	-0.058	-0.079	0.495	0.025	-0.101	-0.147	0.142043	0.821641	0.694972	0.495972	0.0149594	0.0377391	0.00447396	0.618398	0.335339	0.702222	0.601761	0.000468855	0.868154	0.504352	0.329487
ENSG00000175221	black	-0.141	-0.007	-0.116	0.03	-0.446	-0.272	-0.142	-0.011	-0.186	0.589	0.167	0.769	0.145	0.063	0.268	0.350975	0.964805	0.441188	0.843499	0.0018762	0.0675557	0.346406	0.94061	0.216658	1.62994e-05	0.267471	4.47792e-10	0.335418	0.676999	0.0721601
ENSG00000177613	black	0.115	-0.184	-0.218	0.179	0.058	0.205	0.388	0.238	-0.159	-0.108	-0.369	0.455	-0.019	0.179	0.381	0.445928	0.222023	0.145068	0.233057	0.701313	0.172318	0.00766829	0.111514	0.291006	0.475133	0.0116555	0.00150782	0.898941	0.233995	0.00909079
ENSG00000178814	black	-0.089	-0.043	-0.086	0.117	0.012	0.209	0.269	-0.174	-0.082	0.044	-0.063	0.447	0.083	-0.01	0.049	0.557063	0.774213	0.571841	0.437639	0.936032	0.164042	0.0706215	0.248749	0.587114	0.770425	0.675686	0.00182333	0.581435	0.947477	0.747762
ENSG00000182087	black	-0.056	-0.073	-0.196	0.342	-0.124	0.218	0.111	-0.124	-0.184	0.283	-0.156	0.786	0.011	-0.096	0.27	0.710643	0.630893	0.192313	0.0200874	0.410247	0.145675	0.460704	0.412967	0.221365	0.0570857	0.300477	9.87935e-11	0.940327	0.527566	0.0694575
ENSG00000182809	black	0.204	0.022	0	-0.001	-0.251	-0.104	-0.238	-0.201	-0.329	0.335	-0.168	0.589	0.33	0.276	0.504	0.173392	0.886288	0.997639	0.995522	0.0923081	0.491553	0.111044	0.180655	0.0253982	0.0230451	0.264376	1.65515e-05	0.0250133	0.0629819	0.000351337
ENSG00000183281	black	-0.287	-0.002	-0.092	0.169	0.118	-0.034	-0.244	0.227	0.32	-0.014	0.313	-0.464	-0.012	-0.161	-0.405	0.0527273	0.988426	0.542715	0.262918	0.433854	0.824767	0.102927	0.129111	0.0303533	0.927032	0.0340124	0.00114778	0.935896	0.284652	0.00526416
ENSG00000184557	black	-0.063	-0.259	-0.113	0.252	0.195	0.245	0.417	0.221	0.148	-0.081	-0.063	0.518	-0.204	-0.176	-0.123	0.677606	0.0816344	0.455971	0.0907128	0.195204	0.100644	0.00398657	0.139811	0.326034	0.590761	0.67538	0.000229361	0.173504	0.241276	0.414728
ENSG00000185479	black	0.09	0.116	0.057	0.073	0.045	0.151	0.139	-0.045	-0.08	-0.01	-0.234	0.447	-0.072	-0.106	0.409	0.54997	0.441324	0.706495	0.630565	0.767712	0.317057	0.356415	0.766732	0.59939	0.94744	0.118059	0.00183632	0.635346	0.485257	0.00475055
ENSG00000186204	black	-0.06	-0.066	0.21	0.062	0.189	0.036	-0.265	-0.13	0.13	-0.093	0.314	-0.446	0.05	-0.378	-0.602	0.692582	0.66135	0.160462	0.683743	0.209313	0.811511	0.0750255	0.390841	0.388898	0.536621	0.0334041	0.00189074	0.740541	0.00951714	9.624e-06
ENSG00000196329	black	-0.245	-0.204	-0.01	0.008	0.141	0.024	-0.158	0.069	0.239	-0.066	0.309	-0.455	-0.04	-0.17	-0.486	0.101172	0.17431	0.948585	0.959893	0.350084	0.872864	0.293136	0.650454	0.11042	0.6618	0.0365916	0.00148952	0.790162	0.259973	0.000611167
ENSG00000196368	black	-0.007	0.166	-0.167	-0.084	-0.137	-0.049	0.036	-0.291	-0.023	0.261	0.173	0.405	0.077	0.04	-0.118	0.962097	0.270114	0.267522	0.579197	0.364977	0.744351	0.810072	0.0498585	0.878505	0.0793253	0.249606	0.00518383	0.610307	0.789583	0.435203
ENSG00000196998	black	-0.253	0.154	0.225	-0.17	-0.34	-0.381	-0.062	0.115	0.001	0.48	0.219	0.537	0.16	0.152	0.286	0.089888	0.307808	0.133014	0.258256	0.0206804	0.00907774	0.682923	0.445046	0.994223	0.000734217	0.14315	0.000120253	0.287786	0.314217	0.0538062
ENSG00000197540	black	0.131	0.172	0.077	-0.024	-0.158	0.04	-0.013	-0.19	-0.279	0.313	-0.195	0.699	0.113	0.222	0.413	0.386558	0.254353	0.609445	0.874375	0.295825	0.794063	0.930058	0.204923	0.0604714	0.0340997	0.193715	6.39377e-08	0.456376	0.138369	0.00430551
ENSG00000198420	black	0.004	0.075	0.147	-0.263	0.176	0	-0.12	-0.046	0.165	-0.083	0.285	-0.466	-0.088	-0.041	-0.474	0.980407	0.618742	0.328578	0.0770536	0.240962	0.998313	0.427131	0.762307	0.274526	0.58146	0.0552601	0.00108556	0.560803	0.787929	0.00088153
ENSG00000198765	black	-0.11	-0.031	-0.197	0.063	-0.051	0.107	-0.27	-0.098	-0.047	0.185	0.1	0.361	0.206	-0.195	-0.028	0.466947	0.837089	0.189739	0.676072	0.734564	0.480555	0.0690397	0.515419	0.755768	0.218759	0.510337	0.0138081	0.169494	0.194609	0.851577
ENSG00000204231	black	0.029	0.099	0.01	0.192	-0.047	0.142	0.204	-0.112	-0.216	0.206	-0.241	0.717	0.028	0.111	0.41	0.845918	0.514607	0.946003	0.201891	0.757324	0.34672	0.173187	0.457806	0.149622	0.168657	0.105904	2.0247e-08	0.854939	0.463776	0.00462032
ENSG00000204394	black	-0.052	0.082	-0.112	0.246	-0.125	0.175	-0.082	-0.2	-0.126	0.382	0.009	0.712	0.289	-0.135	0.138	0.732385	0.58613	0.457986	0.0990778	0.406274	0.245337	0.586217	0.18311	0.402921	0.0087119	0.951489	2.97245e-08	0.0514756	0.371824	0.35891
ENSG00000212643	black	-0.163	0.171	0.091	0.051	0.271	0.259	0.013	-0.055	0.263	-0.195	0.159	-0.452	-0.037	-0.199	-0.387	0.279414	0.256752	0.547091	0.733971	0.0688659	0.0818439	0.93076	0.715708	0.0777076	0.194876	0.292244	0.00162432	0.809143	0.183924	0.00795846
ENSG00000224051	black	-0.011	-0.059	-0.218	-0.063	-0.289	-0.172	0.001	-0.059	-0.129	0.44	0.169	0.768	0.109	-0.035	0.131	0.942408	0.698786	0.146143	0.679033	0.0514868	0.253715	0.993122	0.698633	0.393143	0.00219563	0.262772	4.80687e-10	0.469402	0.815594	0.385976
ENSG00000236901	black	-0.1	-0.032	-0.069	-0.136	-0.267	-0.254	-0.219	-0.165	-0.112	0.209	0.263	0.318	0.039	-0.248	0.037	0.510389	0.830654	0.649636	0.365939	0.0726174	0.0885743	0.143011	0.274256	0.459437	0.16273	0.0771261	0.0314249	0.797234	0.0962898	0.80816
ENSG00000240935	black	-0.287	-0.002	-0.092	0.169	0.118	-0.034	-0.244	0.227	0.32	-0.014	0.313	-0.464	-0.012	-0.161	-0.405	0.0527273	0.988426	0.542715	0.262918	0.433854	0.824767	0.102927	0.129111	0.0303533	0.927032	0.0340124	0.00114778	0.935896	0.284652	0.00526416
ENSG00000244754	black	-0.268	0.121	0.168	0.201	0.142	-0.05	-0.237	0.098	0.435	0.009	0.526	-0.501	-0.035	-0.554	-0.609	0.0718925	0.421666	0.263742	0.179361	0.347954	0.741012	0.113478	0.515696	0.00254071	0.953469	0.000174531	0.00038842	0.816046	6.58854e-05	7.02096e-06
ENSG00000253626	black	0.055	-0.085	-0.166	0.086	-0.232	0.089	0.013	-0.12	-0.358	0.255	-0.32	0.719	0.221	0.252	0.507	0.715981	0.573197	0.269708	0.571665	0.120009	0.557566	0.932154	0.428776	0.0145275	0.0871503	0.0299541	1.76897e-08	0.140611	0.0906753	0.000322924
ENSG00000272869	black	-0.163	0.171	0.091	0.051	0.271	0.259	0.013	-0.055	0.263	-0.195	0.159	-0.452	-0.037	-0.199	-0.387	0.279414	0.256752	0.547091	0.733971	0.0688659	0.0818439	0.93076	0.715708	0.0777076	0.194876	0.292244	0.00162432	0.809143	0.183924	0.00795846
ENSG00000281026	black	-0.268	0.121	0.168	0.201	0.142	-0.05	-0.237	0.098	0.435	0.009	0.526	-0.501	-0.035	-0.554	-0.609	0.0718925	0.421666	0.263742	0.179361	0.347954	0.741012	0.113478	0.515696	0.00254071	0.953469	0.000174531	0.00038842	0.816046	6.58854e-05	7.02096e-06
ENSG00000002016	blue	0.073	-0.24	-0.09	-0.249	-0.476	-0.327	-0.093	-0.132	-0.325	0.275	0.067	0.28	0.056	0.315	0.266	0.627847	0.108129	0.553336	0.0955379	0.000831663	0.0264663	0.538308	0.381719	0.0273819	0.0641439	0.659144	0.0594911	0.710319	0.0328306	0.0743601
ENSG00000004700	blue	0.087	0.32	0.404	0.062	0.802	0.504	0.23	0.338	0.466	-0.71	-0.375	-0.291	-0.109	-0.258	-0.22	0.566696	0.030132	0.00532749	0.680972	2.17987e-11	0.000355892	0.12399	0.0215966	0.00109947	3.18079e-08	0.0102164	0.0499864	0.471106	0.0837662	0.141239
ENSG00000004866	blue	0.206	0.381	0.319	-0.133	0.437	0.239	0.112	-0.157	0.222	-0.267	0.007	-0.154	0.053	-0.178	-0.238	0.169929	0.00901526	0.0308736	0.379614	0.00238794	0.109173	0.459944	0.296852	0.137402	0.0732482	0.964477	0.307601	0.728461	0.23654	0.111513
ENSG00000005889	blue	-0.251	-0.05	-0.069	0.262	0.472	0.505	0.18	0.108	0.166	-0.388	-0.152	-0.083	-0.189	-0.302	-0.271	0.0928649	0.740262	0.65053	0.078855	0.000921744	0.000349146	0.232029	0.473948	0.271171	0.00765334	0.31454	0.584352	0.207554	0.0414715	0.068544
ENSG00000006555	blue	-0.102	-0.21	-0.136	-0.085	-0.559	-0.362	-0.404	-0.054	-0.201	0.561	0.416	0.121	0.295	0.021	0.096	0.501042	0.162207	0.366695	0.575029	5.30125e-05	0.0134511	0.00530307	0.722572	0.181504	4.97637e-05	0.0040479	0.421732	0.0467351	0.888982	0.525055
ENSG00000007038	blue	0.157	-0.079	0.028	-0.292	-0.458	-0.385	-0.22	0.021	-0.385	0.319	0.135	0.099	0.212	0.294	0.255	0.298033	0.599846	0.85118	0.0491784	0.00138008	0.00824576	0.141396	0.887777	0.00827425	0.0307375	0.369692	0.513437	0.157843	0.0475272	0.0867011
ENSG00000011114	blue	-0.064	0.294	0.223	0.32	0.454	0.554	0.088	-0.067	0.255	-0.189	-0.014	0.06	-0.04	-0.307	-0.292	0.671536	0.0476515	0.136922	0.0303911	0.00154019	6.50585e-05	0.562683	0.65905	0.0868697	0.208633	0.925304	0.692243	0.790681	0.037808	0.0487877
ENSG00000015568	blue	0.075	-0.083	-0.085	0.354	0.638	0.577	0.337	0.129	0.146	-0.504	-0.404	-0.017	-0.024	-0.186	-0.146	0.618139	0.583139	0.576511	0.0158064	1.88664e-06	2.74137e-05	0.0219668	0.392007	0.333419	0.00035424	0.00530181	0.911069	0.875825	0.216764	0.333427
ENSG00000018189	blue	0.158	0.123	0.25	0.262	0.594	0.438	0.239	0.105	0.368	-0.35	0.061	-0.191	-0.198	-0.601	-0.502	0.294308	0.416787	0.0934821	0.0781393	1.35534e-05	0.00232116	0.109396	0.487819	0.0119834	0.0169425	0.685848	0.203078	0.187745	9.83124e-06	0.000375527
ENSG00000018280	blue	0.221	0.374	0.197	-0.401	-0.503	-0.45	-0.236	-0.085	-0.23	0.403	-0.077	0.276	0.165	0.259	0.695	0.14045	0.0105281	0.189924	0.00572279	0.000367819	0.00172498	0.114311	0.576076	0.123648	0.00545207	0.60918	0.0630689	0.273554	0.0817955	8.37948e-08
ENSG00000019144	blue	0.123	-0.12	-0.243	0.075	-0.42	-0.254	-0.314	-0.205	-0.316	0.358	0.088	0.198	0.141	0.032	0.192	0.415745	0.427405	0.103159	0.618076	0.0036392	0.0888448	0.0337668	0.172782	0.0326293	0.014696	0.559174	0.18766	0.34878	0.832975	0.201088
ENSG00000020426	blue	-0.065	0.144	0.308	-0.087	0.503	0.212	0.242	0.143	0.329	-0.383	0.016	-0.331	-0.279	-0.294	-0.298	0.666993	0.340854	0.0374272	0.563689	0.000361759	0.156363	0.104728	0.34388	0.0256716	0.00870021	0.914961	0.0245685	0.0604279	0.0471033	0.0445452
ENSG00000021826	blue	-0.002	-0.101	-0.204	-0.052	-0.407	-0.312	-0.284	-0.194	-0.319	0.319	0.078	0.217	0.064	0.14	0.184	0.988808	0.504555	0.174468	0.731879	0.00505442	0.0348349	0.0561325	0.195865	0.0309208	0.0309736	0.604993	0.147691	0.673834	0.352714	0.221305
ENSG00000025423	blue	-0.002	0.252	0.332	-0.072	0.462	0.107	0.056	0.273	0.33	-0.198	-0.034	-0.158	-0.109	-0.088	-0.252	0.990414	0.0916423	0.024282	0.636095	0.00121699	0.479861	0.711436	0.0664381	0.0251109	0.186617	0.820313	0.29522	0.470779	0.560419	0.0905934
ENSG00000026559	blue	0.078	0.279	0.123	-0.053	0.403	0.166	0.136	0.166	0.138	-0.272	-0.116	-0.03	-0.099	-0.073	-0.036	0.606294	0.0601148	0.416177	0.727223	0.00552575	0.271028	0.365981	0.270717	0.359375	0.0670334	0.443261	0.841758	0.51202	0.629109	0.813213
ENSG00000033867	blue	-0.076	0.111	0.053	0.468	0.723	0.631	0.183	0.131	0.372	-0.538	-0.277	-0.171	-0.234	-0.296	-0.341	0.617334	0.460937	0.726908	0.00102599	1.36632e-08	2.63503e-06	0.223856	0.384816	0.0109062	0.000115858	0.0627262	0.25597	0.118315	0.0460798	0.0205486
ENSG00000034053	blue	0.071	-0.289	-0.29	-0.179	-0.437	-0.352	-0.117	-0.34	-0.411	0.346	0.317	0.011	-0.125	0.089	-0.034	0.640907	0.0512433	0.0507132	0.234785	0.00238205	0.016436	0.437705	0.0206927	0.00459725	0.0186449	0.0316416	0.941776	0.408607	0.556906	0.822711
ENSG00000034677	blue	0.07	0.181	0.049	0.305	0.594	0.518	0.296	0.053	0.226	-0.5	-0.306	0.007	-0.237	-0.273	-0.131	0.642731	0.228847	0.746168	0.0393103	1.35621e-05	0.000226252	0.0460705	0.727664	0.131811	0.000397634	0.0385171	0.964323	0.113353	0.066302	0.38725
ENSG00000036828	blue	0.041	0.045	-0.217	-0.355	-0.424	-0.268	0.043	-0.267	-0.086	0.282	0.046	0.292	-0.159	0.338	0.291	0.786382	0.768506	0.147531	0.0154583	0.00332963	0.0720724	0.777417	0.0724769	0.568832	0.0572399	0.759888	0.0488316	0.2923	0.021648	0.0494226
ENSG00000040275	blue	-0.159	-0.157	-0.085	-0.17	0.376	0.208	0.181	0.166	0.234	-0.288	0.099	-0.28	-0.125	-0.047	-0.364	0.290236	0.29811	0.573801	0.258587	0.0100663	0.16585	0.228357	0.270592	0.118142	0.0518919	0.511369	0.059362	0.408111	0.757565	0.0129267
ENSG00000048052	blue	0.039	0.158	0.32	0.334	0.508	0.339	0.152	0.319	0.378	-0.307	-0.095	-0.234	-0.114	-0.183	-0.243	0.79685	0.293175	0.0301783	0.0232211	0.000312214	0.0210458	0.313297	0.0304947	0.00959602	0.0377341	0.530776	0.118029	0.450445	0.222406	0.104325
ENSG00000049249	blue	-0.128	0.242	0.055	-0.055	-0.389	-0.245	-0.151	-0.182	0.128	0.374	0.243	0.034	0.053	0.086	0.163	0.395846	0.104774	0.717514	0.717594	0.00760495	0.100142	0.314971	0.225324	0.395732	0.0104728	0.103302	0.824788	0.72506	0.570972	0.280323
ENSG00000054793	blue	0.13	0.268	0.232	0.214	0.555	0.523	0.494	0.18	0.296	-0.388	-0.248	0.076	-0.155	-0.31	-0.015	0.387509	0.0713305	0.121435	0.154068	6.1844e-05	0.000193969	0.000482456	0.231057	0.0455166	0.00773886	0.0969321	0.615538	0.303369	0.0357455	0.919706
ENSG00000057252	blue	0.05	0.08	0.328	0.185	0.746	0.435	0.309	0.392	0.335	-0.65	-0.419	-0.06	-0.144	-0.252	-0.152	0.742195	0.595033	0.0259158	0.217451	2.76626e-09	0.00254584	0.0363632	0.00700789	0.0230057	1.01513e-06	0.003744	0.692641	0.340145	0.0915635	0.313774
ENSG00000062725	blue	0.015	0.324	0.336	0.155	0.532	0.276	0.106	0.35	0.322	-0.268	-0.016	-0.025	-0.155	-0.502	-0.222	0.921384	0.0282022	0.0225269	0.302444	0.000139993	0.063118	0.48404	0.0170409	0.0291145	0.0716373	0.91812	0.869366	0.304352	0.000378055	0.137523
ENSG00000063245	blue	0.121	-0.055	-0.237	-0.121	-0.414	-0.203	-0.216	-0.399	-0.435	0.381	0.05	0.29	0.22	0.232	0.316	0.423944	0.717958	0.112709	0.42305	0.00426045	0.175895	0.148657	0.00599142	0.00252161	0.00891712	0.740719	0.0508092	0.142283	0.120663	0.0322829
ENSG00000066230	blue	-0.14	-0.128	0.047	-0.211	-0.323	-0.294	-0.098	-0.065	0	0.249	0.231	0.126	-0.34	-0.153	0.143	0.354674	0.397251	0.758591	0.158644	0.0284946	0.0477243	0.518389	0.668706	0.997851	0.0947908	0.123204	0.404194	0.0207103	0.30934	0.342675
ENSG00000066294	blue	0.002	0.196	0.102	0.369	0.387	0.505	0.272	0.165	0.259	-0.306	-0.447	0.221	0.013	-0.277	0.202	0.988752	0.191378	0.501128	0.0117045	0.00791344	0.000339369	0.0672007	0.272858	0.0825242	0.0388942	0.00184646	0.139926	0.931069	0.0627452	0.179144
ENSG00000067992	blue	-0.057	-0.092	0.048	0.37	0.473	0.417	0.207	0.021	0.085	-0.303	-0.185	-0.028	0.068	-0.138	-0.298	0.709157	0.542538	0.752314	0.0113059	0.000912288	0.00390931	0.166747	0.890579	0.576509	0.0407012	0.217741	0.852139	0.652799	0.359818	0.0446398
ENSG00000069424	blue	-0.108	-0.019	0.029	0.259	0.454	0.249	0.359	0.132	0.328	-0.219	0.074	0.232	-0.327	-0.43	-0.444	0.473995	0.901264	0.846937	0.0823531	0.00153496	0.0948553	0.0142251	0.380351	0.0261384	0.142889	0.626506	0.1204	0.026692	0.00283854	0.00197732
ENSG00000070019	blue	0.192	0.072	0.042	-0.111	0.303	0.124	0.261	0.187	0.14	-0.266	-0.145	-0.217	-0.162	-0.026	-0.048	0.200737	0.636148	0.781196	0.460961	0.0405303	0.411462	0.0792751	0.212115	0.352652	0.0734915	0.335923	0.147879	0.282127	0.86528	0.748977
ENSG00000070614	blue	0.116	0.024	-0.049	0.037	-0.419	-0.237	-0.076	-0.237	-0.251	0.362	0.006	0.326	0.004	0.08	0.44	0.443482	0.876595	0.744031	0.805352	0.00375478	0.112065	0.615078	0.113148	0.0928681	0.0133805	0.969945	0.0272806	0.979936	0.597529	0.00222403
ENSG00000071564	blue	-0.208	-0.252	-0.212	-0.338	-0.766	-0.541	-0.493	-0.33	-0.411	0.603	0.406	0.17	0.117	0.339	0.19	0.165295	0.0912333	0.156243	0.0216445	5.74996e-10	0.000104484	0.000506345	0.0250075	0.00452173	9.32992e-06	0.00511549	0.259755	0.438766	0.0210597	0.206459
ENSG00000072274	blue	-0.119	0.167	0.347	0.264	0.769	0.497	0.392	0.461	0.614	-0.588	-0.16	-0.224	-0.239	-0.439	-0.428	0.430481	0.267164	0.0183132	0.0762039	4.34286e-10	0.000445544	0.00699958	0.0012646	5.6349e-06	1.71515e-05	0.28756	0.13467	0.110067	0.00227013	0.00304259
ENSG00000072736	blue	0.05	0.167	0.072	0.373	0.521	0.574	0.179	-0.093	0.16	-0.252	-0.145	0.106	-0.025	-0.385	-0.329	0.740885	0.268513	0.634765	0.0107194	0.000205327	3.02148e-05	0.232785	0.536809	0.287022	0.0911465	0.33736	0.482311	0.868416	0.00823328	0.0257698
ENSG00000074695	blue	-0.016	0.161	0.38	0.005	0.376	0.289	0.149	0.146	0.219	-0.337	-0.074	-0.333	-0.197	-0.23	-0.219	0.915612	0.285011	0.00919012	0.974482	0.00999987	0.0513635	0.322007	0.333862	0.143759	0.0221807	0.622755	0.0236158	0.189332	0.123785	0.143934
ENSG00000075142	blue	0.012	0.056	0.147	0.049	0.496	0.442	0.085	0.061	0.258	-0.337	-0.081	-0.225	-0.141	-0.142	-0.328	0.938461	0.711696	0.329273	0.745987	0.000460437	0.00209002	0.573134	0.686057	0.0834631	0.0219872	0.592252	0.132405	0.349132	0.345803	0.0262823
ENSG00000076555	blue	-0.01	-0.119	-0.288	0.043	-0.387	-0.091	-0.311	-0.188	-0.312	0.356	0.162	0.157	0.339	0.259	0.01	0.949271	0.431449	0.0523336	0.774542	0.00787098	0.546512	0.0354614	0.212044	0.0346901	0.0152278	0.280927	0.296134	0.0210095	0.0827448	0.948117
ENSG00000078269	blue	-0.047	0.013	-0.13	0.342	0.458	0.523	0.169	-0.134	0.135	-0.317	-0.032	-0.269	-0.149	-0.268	-0.395	0.757145	0.929502	0.38987	0.0198761	0.00135509	0.000195357	0.260767	0.375584	0.370402	0.0316275	0.835041	0.0707726	0.32313	0.0716627	0.00664693
ENSG00000079335	blue	-0.164	0.298	0.162	0.373	0.455	0.314	0.013	0.105	0.525	-0.267	0.174	-0.341	-0.219	-0.489	-0.492	0.277279	0.0440261	0.282431	0.0106954	0.00148458	0.0337945	0.931114	0.485959	0.000180712	0.0724245	0.246176	0.0203416	0.142953	0.000565507	0.000515195
ENSG00000083067	blue	0.116	0.093	0.066	-0.458	-0.429	-0.348	-0.002	-0.127	-0.15	0.184	0.104	-0.033	0.03	0.145	0.224	0.443851	0.540739	0.665223	0.0013651	0.00294948	0.0178941	0.990556	0.401967	0.319819	0.220737	0.492789	0.825578	0.84087	0.336848	0.134507
ENSG00000087074	blue	-0.008	-0.22	-0.342	-0.167	-0.384	-0.171	0.045	-0.235	-0.26	0.322	0.228	0.248	0.035	0.223	0.079	0.95552	0.141873	0.0200922	0.26662	0.0085055	0.2561	0.767875	0.116227	0.0811445	0.0291462	0.128006	0.0969923	0.817858	0.135762	0.602754
ENSG00000091483	blue	0.011	0.262	0.402	0.227	0.912	0.66	0.414	0.363	0.429	-0.647	-0.356	-0.11	-0.282	-0.374	-0.268	0.941848	0.0780799	0.00556157	0.129736	1.15362e-18	6.02385e-07	0.00423408	0.0132115	0.00296555	1.16862e-06	0.0153003	0.468561	0.057857	0.0105141	0.0711958
ENSG00000092969	blue	-0.037	-0.062	-0.234	-0.1	-0.466	-0.3	-0.275	-0.244	-0.233	0.301	0.233	-0.047	-0.118	0.082	0.212	0.808245	0.681685	0.116775	0.508808	0.00109337	0.0425112	0.0643901	0.102795	0.118504	0.0419211	0.118486	0.756872	0.432917	0.589475	0.15697
ENSG00000093000	blue	0.04	-0.013	0.147	0.424	0.723	0.578	0.296	0.368	0.249	-0.602	-0.509	-0.081	-0.139	-0.266	-0.066	0.790691	0.93002	0.328259	0.00330138	1.38154e-08	2.59164e-05	0.0454177	0.0118931	0.0958282	9.56032e-06	0.000301691	0.594767	0.355172	0.0734753	0.661138
ENSG00000094631	blue	-0.224	0.002	-0.048	-0.152	-0.53	-0.42	-0.54	-0.197	-0.078	0.558	0.547	0.031	0.088	-0.079	-0.031	0.133952	0.987065	0.749178	0.314324	0.000153142	0.00366609	0.000106867	0.189619	0.606852	5.61767e-05	8.38432e-05	0.836408	0.561941	0.603568	0.839688
ENSG00000094916	blue	-0.039	-0.106	-0.012	0.378	0.753	0.554	0.399	0.385	0.317	-0.588	-0.247	-0.197	-0.133	-0.291	-0.421	0.7975	0.483175	0.937961	0.00962484	1.56986e-09	6.57768e-05	0.00597178	0.00823947	0.0320057	1.73711e-05	0.0985846	0.188432	0.376625	0.0497913	0.00356219
ENSG00000095596	blue	0.179	-0.333	-0.224	-0.086	-0.424	-0.342	-0.137	-0.102	-0.426	0.236	0.073	0.113	-0.031	0.074	0.243	0.234048	0.0237726	0.133634	0.568275	0.00331346	0.0200137	0.363771	0.499482	0.00317169	0.114586	0.631777	0.454231	0.835949	0.624965	0.103566
ENSG00000096872	blue	0.158	0.121	0.282	-0.055	0.401	0.197	0.356	0.219	0.497	-0.238	0.211	-0.062	-0.231	-0.352	-0.443	0.294591	0.422732	0.0578805	0.71749	0.00575	0.19003	0.0150967	0.144136	0.000445384	0.111928	0.15968	0.681373	0.122068	0.0163005	0.00203495
ENSG00000099812	blue	0.158	-0.041	-0.158	-0.251	-0.421	-0.355	-0.185	-0.256	-0.525	0.299	-0.098	0.379	0.22	0.481	0.484	0.294827	0.787525	0.294057	0.0923941	0.00353637	0.0154161	0.217949	0.0860573	0.00018055	0.0434584	0.515378	0.00938485	0.141263	0.000717411	0.000654358
ENSG00000100084	blue	-0.222	-0.037	0.039	0.27	0.564	0.315	0.099	0.303	0.42	-0.344	-0.073	-0.053	-0.259	-0.41	-0.432	0.137876	0.809207	0.7951	0.0696588	4.51617e-05	0.0328054	0.514123	0.0408222	0.00361999	0.0193123	0.630205	0.725973	0.0827852	0.0046414	0.00274167
ENSG00000101782	blue	-0.077	0.355	0.236	0.339	0.817	0.677	0.444	0.249	0.458	-0.642	-0.454	-0.159	-0.223	-0.183	-0.175	0.612178	0.0156287	0.115113	0.0213162	4.52537e-12	2.39414e-07	0.00201573	0.09508	0.00138069	1.52225e-06	0.00150867	0.289954	0.136594	0.222425	0.244138
ENSG00000101888	blue	0.109	0.206	0.349	-0.176	0.375	0.27	0.177	0.26	0.134	-0.374	-0.32	0.023	-0.2	-0.134	0.226	0.471865	0.170295	0.0175217	0.241664	0.0102541	0.0697567	0.238945	0.0813435	0.375316	0.0105119	0.0301989	0.877195	0.18306	0.376255	0.130814
ENSG00000101951	blue	0.129	-0.011	-0.08	-0.136	-0.473	-0.314	-0.092	0.071	-0.295	0.361	0.125	0.062	0.291	0.177	0.231	0.392695	0.944728	0.599383	0.365874	0.000895979	0.0338565	0.542769	0.640393	0.0468717	0.0136444	0.408824	0.683015	0.0494233	0.240637	0.122608
ENSG00000103375	blue	-0.186	-0.163	-0.301	-0.114	-0.405	-0.179	-0.231	-0.226	-0.149	0.302	0.346	0.088	-0.116	-0.038	-0.103	0.216941	0.280344	0.0420026	0.451775	0.00527785	0.234693	0.122242	0.130747	0.322904	0.0415389	0.0186688	0.561538	0.444147	0.804302	0.496532
ENSG00000103460	blue	-0.211	-0.124	-0.061	-0.189	-0.325	-0.224	-0.178	-0.058	-0.155	0.303	0.209	0.179	0.065	0.104	0.046	0.159136	0.411397	0.688971	0.208796	0.0277531	0.134182	0.23717	0.703741	0.302345	0.0403656	0.163886	0.235018	0.665825	0.490119	0.763331
ENSG00000103550	blue	-0.031	-0.088	-0.066	0.327	0.488	0.374	0.129	0.244	0.225	-0.315	0.009	-0.174	-0.149	-0.211	-0.349	0.838025	0.561008	0.661299	0.0263062	0.000588273	0.010513	0.39194	0.102728	0.132938	0.0330581	0.951845	0.246731	0.321906	0.159724	0.0175398
ENSG00000104324	blue	0.095	0.093	0.103	-0.07	0.506	0.447	0.435	-0.093	0.229	-0.423	-0.206	0.109	-0.377	-0.146	-0.143	0.528282	0.536643	0.495202	0.64182	0.00033237	0.00185962	0.00250399	0.538475	0.126132	0.00340238	0.16895	0.471463	0.00986998	0.331823	0.343209
ENSG00000104375	blue	-0.171	0.217	0.363	0.121	0.673	0.401	0.274	0.422	0.668	-0.472	-0.104	-0.259	-0.172	-0.309	-0.397	0.255828	0.147187	0.0131716	0.423902	3.03204e-07	0.0056987	0.065211	0.00349216	3.96378e-07	0.000919953	0.493033	0.0820526	0.254406	0.0364296	0.00633337
ENSG00000104450	blue	-0.096	0.246	0.287	0.046	0.605	0.316	0.158	0.247	0.543	-0.4	-0.03	-0.186	-0.258	-0.353	-0.377	0.526595	0.0989761	0.0533951	0.760703	8.60888e-06	0.0324888	0.293156	0.0983155	9.589e-05	0.005866	0.841644	0.216567	0.0830807	0.016204	0.00980086
ENSG00000104738	blue	-0.079	0.066	0.135	0.325	0.808	0.648	0.542	0.424	0.475	-0.609	-0.366	-0.028	-0.177	-0.355	-0.316	0.602296	0.66126	0.369304	0.0277026	1.12057e-11	1.11049e-06	9.9002e-05	0.00330418	0.000856186	6.95329e-06	0.0124044	0.855097	0.238914	0.0155795	0.0323948
ENSG00000104967	blue	-0.269	-0.188	0.033	0.309	0.465	0.418	0.156	0.066	0.256	-0.418	-0.097	-0.282	-0.257	-0.217	-0.402	0.0710544	0.211335	0.827473	0.0364942	0.00112887	0.00380989	0.299745	0.663602	0.0853708	0.00383423	0.522408	0.0571566	0.0849202	0.147664	0.00565775
ENSG00000105520	blue	-0.031	0.142	0.161	-0.357	-0.67	-0.631	-0.353	-0.041	-0.159	0.567	0.316	0.123	0.03	0.021	0.377	0.840512	0.347629	0.286127	0.0147305	3.57695e-07	2.60879e-06	0.0159733	0.788817	0.290161	4.0366e-05	0.0323211	0.41423	0.84531	0.891254	0.00972778
ENSG00000105707	blue	0.142	-0.095	-0.201	-0.13	-0.402	-0.177	-0.186	-0.285	-0.412	0.261	-0.083	0.125	0.091	0.247	0.366	0.347798	0.531307	0.179354	0.389208	0.00558788	0.238569	0.214642	0.054719	0.00448825	0.0798699	0.58175	0.406017	0.547854	0.0978372	0.0124053
ENSG00000105996	blue	-0.044	0.044	0.005	0.032	0.488	0.25	0.091	-0.021	0.166	-0.443	-0.243	-0.181	-0.216	0	-0.272	0.773373	0.773504	0.9714	0.832617	0.000588993	0.0933683	0.546799	0.890224	0.269045	0.0020295	0.103582	0.227781	0.14969	0.998567	0.0672777
ENSG00000106070	blue	-0.01	-0.215	-0.016	0.041	-0.48	-0.2	-0.379	-0.117	-0.44	0.309	-0.002	0.185	0.322	0.181	0.295	0.948237	0.151865	0.914011	0.785716	0.000728519	0.182984	0.00935331	0.437247	0.00218846	0.0364559	0.989451	0.218036	0.0291562	0.227455	0.0468891
ENSG00000108799	blue	-0.071	0.13	0.089	-0.019	0.339	0.251	0.146	0.029	0.127	-0.296	-0.202	0.001	-0.096	0.011	-0.097	0.638866	0.389729	0.556274	0.897678	0.021331	0.0921036	0.332479	0.848908	0.401625	0.0454881	0.177949	0.994447	0.524741	0.941137	0.522234
ENSG00000108878	blue	0.017	0.141	0.203	-0.163	0.46	0.18	0.257	0.149	0.233	-0.47	-0.125	-0.376	-0.021	-0.165	-0.189	0.911076	0.34953	0.175578	0.280043	0.00128595	0.230685	0.0847985	0.323096	0.118677	0.000978966	0.408434	0.0100027	0.892056	0.272426	0.207221
ENSG00000109991	blue	0.263	-0.117	-0.236	-0.08	-0.619	-0.464	-0.15	-0.384	-0.525	0.376	-0.037	0.379	0.238	0.298	0.532	0.0771043	0.44014	0.113648	0.59882	4.58884e-06	0.00117741	0.318727	0.0083665	0.000182496	0.010028	0.809209	0.00933694	0.111793	0.0445664	0.000140521
ENSG00000111247	blue	-0.06	0.065	0.152	0.117	0.672	0.497	0.389	0.385	0.472	-0.528	-0.2	-0.366	0.02	-0.144	-0.316	0.694158	0.669367	0.314198	0.437542	3.19465e-07	0.000445795	0.0075126	0.00832893	0.000932334	0.000160994	0.18174	0.0124286	0.892618	0.341186	0.0321294
ENSG00000111319	blue	0.055	-0.143	-0.215	-0.398	-0.531	-0.54	-0.311	-0.255	-0.36	0.233	0.144	-0.054	0.168	0.354	0.178	0.714677	0.342884	0.15087	0.00611588	0.000149011	0.000108604	0.0356781	0.0870541	0.0140053	0.11879	0.339486	0.719887	0.263653	0.0158149	0.237727
ENSG00000111445	blue	-0.012	0.157	0.135	0.223	0.799	0.622	0.422	0.254	0.396	-0.646	-0.334	-0.098	-0.124	-0.341	-0.389	0.938806	0.29631	0.370834	0.135737	2.81002e-11	3.87666e-06	0.00347968	0.0883531	0.0064792	1.22018e-06	0.0234473	0.517757	0.412084	0.0204339	0.00751855
ENSG00000111536	blue	-0.127	0.139	0.222	0.106	0.33	0.261	0.173	0.25	0.313	-0.318	-0.102	-0.33	-0.01	-0.096	-0.084	0.401357	0.356145	0.137277	0.481887	0.025306	0.0799014	0.249008	0.0938164	0.0341103	0.0314366	0.501576	0.0252192	0.94652	0.525248	0.578164
ENSG00000111674	blue	-0.133	-0.212	-0.267	-0.174	-0.795	-0.631	-0.512	-0.349	-0.381	0.692	0.549	0.198	0.104	0.073	0.133	0.378068	0.156625	0.073338	0.247204	4.23484e-11	2.57054e-06	0.000271419	0.0175789	0.00900318	1.02078e-07	7.91574e-05	0.186191	0.491913	0.628739	0.379155
ENSG00000111737	blue	0.054	-0.072	-0.012	0.385	0.331	0.545	0.134	-0.142	-0.125	-0.171	-0.416	0.349	-0.054	-0.048	0.123	0.723976	0.636057	0.93579	0.00816711	0.024668	9.04418e-05	0.374226	0.345501	0.406917	0.257055	0.00405612	0.0176044	0.721301	0.749392	0.413538
ENSG00000111837	blue	-0.159	0.162	0.337	0.182	0.394	0.329	0.114	0.346	0.355	-0.171	-0.062	-0.049	-0.199	-0.258	-0.171	0.290001	0.282903	0.0221706	0.225859	0.0066901	0.0256925	0.450402	0.0185737	0.0153459	0.255381	0.681032	0.746692	0.185023	0.0838843	0.256263
ENSG00000111961	blue	0.018	0.218	0.156	-0.364	-0.463	-0.455	-0.332	-0.069	-0.157	0.409	0.083	0.278	0.08	0.184	0.481	0.903789	0.145175	0.301629	0.0128618	0.00119831	0.00149089	0.0242868	0.649125	0.296392	0.00472862	0.582517	0.0617841	0.595212	0.220703	0.000715156
ENSG00000112062	blue	-0.016	0.204	0.074	0.523	0.464	0.51	0.066	-0.16	0.113	-0.187	-0.121	0.147	-0.044	-0.42	-0.287	0.915515	0.173689	0.626722	0.000193621	0.00115394	0.000295753	0.66112	0.289378	0.456535	0.21295	0.421965	0.328072	0.76921	0.00362128	0.0535615
ENSG00000112242	blue	-0.045	0.04	-0.086	0.325	0.671	0.609	0.379	0.146	0.337	-0.496	-0.185	-0.206	-0.324	-0.281	-0.377	0.768244	0.791625	0.570359	0.0276608	3.42479e-07	7.1628e-06	0.00929276	0.333321	0.0221137	0.000459446	0.219634	0.1703	0.0280551	0.0587025	0.00977535
ENSG00000112319	blue	0.028	-0.279	-0.279	-0.22	-0.477	-0.372	-0.049	-0.183	-0.467	0.147	-0.088	0.192	-0.045	0.341	0.475	0.852756	0.0602436	0.0605606	0.142146	0.000805891	0.0109249	0.746387	0.223517	0.0010708	0.32873	0.562085	0.200403	0.765432	0.020206	0.000847128
ENSG00000112339	blue	-0.051	0.175	0.359	-0.227	0.318	0.058	-0.01	0.214	0.287	-0.216	-0.014	-0.277	-0.077	-0.144	-0.144	0.735616	0.243479	0.0141388	0.12967	0.0311488	0.703744	0.947048	0.152738	0.0527688	0.148695	0.92891	0.062661	0.611551	0.338985	0.339483
ENSG00000112486	blue	0.083	0.259	0.088	0.186	0.528	0.426	0.119	0.153	0.377	-0.324	-0.155	-0.028	-0.074	-0.215	-0.147	0.583343	0.081659	0.560641	0.215834	0.000162178	0.00315392	0.431108	0.310818	0.00983578	0.0280167	0.303059	0.851894	0.624776	0.150378	0.330691
ENSG00000112541	blue	-0.226	-0.275	-0.19	0.024	-0.377	-0.236	-0.348	-0.217	-0.136	0.142	0.205	-0.054	-0.098	-0.076	-0.12	0.130156	0.0643604	0.205341	0.874408	0.00986436	0.113719	0.0177629	0.148355	0.367724	0.348098	0.171245	0.720515	0.51621	0.61502	0.428389
ENSG00000113194	blue	0.168	0.217	0.09	0.356	0.428	0.61	0.255	-0.149	-0.043	-0.284	-0.514	0.189	0.057	0.064	0.225	0.265809	0.147026	0.553835	0.0152356	0.00300287	6.85773e-06	0.0873674	0.324408	0.776944	0.0553486	0.000262574	0.209369	0.707734	0.672196	0.132039
ENSG00000113441	blue	-0.227	0.161	0.277	0.296	0.641	0.64	0.3	0.463	0.405	-0.435	-0.227	-0.2	-0.21	-0.247	-0.162	0.129916	0.286382	0.0620824	0.0457244	1.62766e-06	1.7021e-06	0.0424969	0.00118101	0.00529382	0.00251951	0.129684	0.18351	0.161845	0.0975312	0.281645
ENSG00000113946	blue	0.107	0.207	0.241	0.118	0.371	0.475	0.316	0.062	0.231	-0.206	-0.172	0.147	-0.272	-0.127	-0.106	0.47877	0.168219	0.106481	0.434104	0.0110874	0.00086256	0.0325535	0.683531	0.122463	0.170396	0.252526	0.328681	0.0673832	0.400204	0.483232
ENSG00000114115	blue	0.021	0.033	-0.107	-0.236	-0.488	-0.264	-0.194	-0.295	-0.324	0.403	0.084	0.246	0.031	0.18	0.344	0.887492	0.829395	0.478932	0.113878	0.000578783	0.076552	0.196902	0.0466662	0.0280694	0.00545693	0.576881	0.100023	0.838327	0.23007	0.0193069
ENSG00000114812	blue	-0.01	0.045	-0.268	-0.208	-0.648	-0.445	-0.338	-0.464	-0.363	0.666	0.541	0.289	0.017	0.051	0.118	0.949241	0.764225	0.0720658	0.16597	1.11614e-06	0.0019368	0.0217694	0.00114619	0.0132704	4.37896e-07	0.00010234	0.0511065	0.909531	0.738134	0.436491
ENSG00000114948	blue	0.068	-0.008	-0.186	-0.006	-0.549	-0.288	-0.484	-0.271	-0.312	0.46	0.294	0.013	0.322	0.168	0.156	0.655769	0.960173	0.214849	0.967827	7.84228e-05	0.0524378	0.000655556	0.0683484	0.0345297	0.00129324	0.0471434	0.930017	0.0290319	0.264238	0.30079
ENSG00000115145	blue	0.027	0.152	0.395	0.059	0.765	0.485	0.302	0.285	0.399	-0.546	-0.246	-0.121	-0.356	-0.238	-0.289	0.85813	0.312692	0.00659551	0.695853	5.83265e-10	0.000638671	0.0414837	0.0549223	0.00597895	8.71374e-05	0.099227	0.422303	0.0150581	0.111161	0.05149
ENSG00000115232	blue	0.036	0.148	-0.015	0.285	0.646	0.699	0.307	0.218	0.24	-0.56	-0.493	-0.088	-0.147	-0.083	-0.032	0.810087	0.324868	0.921738	0.0544425	1.23106e-06	6.69598e-08	0.0382334	0.14465	0.107547	5.09927e-05	0.000503349	0.561904	0.329698	0.584249	0.831957
ENSG00000115252	blue	0.171	0.001	-0.131	0.031	-0.373	-0.218	-0.013	-0.327	-0.266	0.27	0.005	0.365	0.01	0.282	0.304	0.254792	0.993965	0.385123	0.836749	0.0106764	0.145351	0.930031	0.0263751	0.0737714	0.0696492	0.974292	0.0125116	0.947022	0.0578464	0.0402827
ENSG00000116191	blue	0.078	-0.037	-0.054	0.507	0.57	0.514	0.001	-0.023	0.016	-0.442	-0.275	-0.088	-0.092	-0.311	-0.29	0.604638	0.805023	0.722967	0.000319703	3.54353e-05	0.000259652	0.992346	0.877154	0.918547	0.00212933	0.0648655	0.560243	0.544946	0.0352609	0.0506408
ENSG00000116198	blue	-0.08	0.038	0.281	0.431	0.649	0.511	0.103	0.151	0.352	-0.489	-0.063	-0.448	-0.098	-0.282	-0.5	0.597282	0.80193	0.0586494	0.00282115	1.05272e-06	0.000282749	0.496157	0.317044	0.0164839	0.000557698	0.677746	0.00177698	0.517823	0.0575553	0.000404494
ENSG00000117791	blue	-0.02	0	0.185	-0.019	0.476	0.373	0.216	-0.018	0.212	-0.37	-0.115	-0.361	-0.109	-0.076	-0.301	0.894531	0.997693	0.217349	0.900016	0.000821142	0.0107376	0.150192	0.905501	0.157892	0.0113136	0.446	0.0136958	0.469683	0.614249	0.0419926
ENSG00000118971	blue	0.032	0.145	0.29	0.266	0.705	0.405	0.476	0.56	0.435	-0.58	-0.297	-0.059	-0.279	-0.283	-0.232	0.832766	0.336693	0.050279	0.0742644	4.3941e-08	0.00528298	0.000828085	5.16457e-05	0.00249935	2.38768e-05	0.0453148	0.697426	0.0601323	0.0563772	0.120662
ENSG00000119138	blue	-0.175	-0.05	-0.183	0.22	0.41	0.305	0.237	-0.118	0.326	-0.363	0.011	-0.295	-0.365	-0.139	-0.497	0.244099	0.740973	0.224175	0.141842	0.00463506	0.0394183	0.112284	0.436603	0.0269537	0.0130737	0.942433	0.0468409	0.0125413	0.356021	0.000445609
ENSG00000119314	blue	0.189	-0.113	-0.118	0.077	0.388	0.467	0.425	-0.075	0	-0.323	-0.419	0.03	0.111	0.107	0.074	0.20795	0.45526	0.433399	0.608982	0.00764019	0.00107073	0.00322994	0.621483	0.997969	0.0286402	0.00378351	0.843541	0.462643	0.47719	0.624277
ENSG00000119686	blue	0.072	0.241	0.352	0.103	0.473	0.29	0.263	0.186	0.438	-0.195	0.133	-0.218	-0.311	-0.492	-0.342	0.635264	0.106496	0.0164425	0.494321	0.000908505	0.0505219	0.0776404	0.214951	0.00231663	0.193911	0.379966	0.146235	0.035567	0.000522489	0.0198093
ENSG00000119703	blue	-0.124	0.163	0.294	-0.018	0.377	0.206	-0.011	0.176	0.242	-0.246	-0.021	-0.191	0.066	-0.338	-0.151	0.411436	0.280226	0.0473573	0.906611	0.00988484	0.169228	0.939848	0.242276	0.105744	0.0998964	0.887719	0.202409	0.662364	0.0214581	0.315892
ENSG00000120094	blue	0.091	-0.103	-0.248	-0.127	-0.661	-0.494	-0.3	-0.163	-0.313	0.343	0.076	0.116	-0.003	0.178	0.446	0.549735	0.49436	0.0967124	0.40019	5.80051e-07	0.000480714	0.0427464	0.2801	0.0339115	0.0196972	0.61447	0.442	0.984385	0.236245	0.00188379
ENSG00000120337	blue	-0.002	-0.089	-0.086	-0.295	-0.497	-0.258	-0.214	-0.193	-0.132	0.284	0.134	0.027	0.104	0.304	0.219	0.989001	0.555187	0.571943	0.0464107	0.000437188	0.0832069	0.152852	0.197732	0.383149	0.0556465	0.376333	0.856812	0.490816	0.0400097	0.144062
ENSG00000121578	blue	-0.134	-0.074	0.114	-0.174	0.376	0.029	0.183	0.07	0.29	-0.34	-0.05	-0.053	-0.35	-0.046	-0.286	0.376215	0.623635	0.448746	0.248744	0.0100957	0.846222	0.222605	0.645169	0.0506656	0.0206475	0.738945	0.726813	0.0170595	0.762988	0.053655
ENSG00000121579	blue	-0.069	0.032	0.087	0.299	0.68	0.509	0.183	0.233	0.36	-0.527	-0.117	-0.396	-0.192	-0.233	-0.474	0.647969	0.830554	0.565792	0.0433117	1.97486e-07	0.000303624	0.222769	0.118438	0.0138871	0.000166665	0.437672	0.00650696	0.199976	0.119777	0.000869202
ENSG00000121905	blue	-0.268	0.129	0.207	0.074	0.32	0.302	0.106	0.018	0.252	-0.156	-0.045	0.027	-0.023	-0.201	-0.102	0.0717404	0.391478	0.167207	0.62391	0.0300727	0.0411499	0.48366	0.907231	0.0913243	0.301791	0.76553	0.856906	0.878722	0.1796	0.498501
ENSG00000122642	blue	0.011	-0.101	0.055	-0.498	-0.394	-0.333	-0.161	-0.004	-0.168	0.292	0.155	0.031	0.151	0.39	0.134	0.944147	0.505546	0.715105	0.00042232	0.00672748	0.0235374	0.285812	0.980762	0.265216	0.0489278	0.304369	0.840199	0.315288	0.00736834	0.373435
ENSG00000124523	blue	0.13	0.046	0.086	-0.07	0.616	0.449	0.379	0.306	0.131	-0.553	-0.4	0.051	-0.039	-0.03	-0.124	0.389516	0.759102	0.569513	0.645951	5.09959e-06	0.00176946	0.00931373	0.0385738	0.386742	6.75842e-05	0.00581674	0.738618	0.799376	0.840707	0.413043
ENSG00000124942	blue	-0.158	0.124	0.036	0.349	0.443	0.309	0.253	0.191	0.406	-0.269	-0.008	-0.062	-0.339	-0.424	-0.362	0.29425	0.413458	0.812569	0.0173639	0.0020376	0.0368546	0.0904426	0.203156	0.00512084	0.0708341	0.957877	0.682704	0.0210257	0.00335461	0.0135467
ENSG00000125337	blue	0.218	0.11	-0.174	-0.108	-0.545	-0.362	-0.224	-0.225	-0.428	0.421	-0.042	0.325	0.323	0.268	0.587	0.145122	0.465563	0.248491	0.47428	8.94866e-05	0.0135302	0.134237	0.131871	0.00303272	0.00361396	0.782148	0.0274867	0.0286624	0.0713499	1.82659e-05
ENSG00000125650	blue	-0.027	-0.172	-0.166	-0.261	-0.319	-0.249	-0.209	-0.145	-0.216	0.259	0.344	-0.205	-0.142	0.022	-0.089	0.857859	0.253076	0.268994	0.0800741	0.0309695	0.0952043	0.163726	0.33742	0.149334	0.0819103	0.0191266	0.172634	0.346309	0.88617	0.556172
ENSG00000125851	blue	0.131	0.031	-0.283	-0.233	-0.475	-0.456	-0.16	-0.044	-0.139	0.414	0.386	-0.05	0.091	-0.008	-0.004	0.385612	0.839875	0.0565465	0.118631	0.000846365	0.00143639	0.286743	0.771441	0.356368	0.00426461	0.00798759	0.739415	0.549626	0.957746	0.977756
ENSG00000125895	blue	-0.169	0.083	-0.097	-0.063	-0.338	-0.132	-0.267	-0.127	-0.07	0.351	0.233	0.236	-0.088	0.106	0.074	0.262154	0.582591	0.519989	0.676564	0.0217826	0.38024	0.0727296	0.401589	0.642044	0.016846	0.11938	0.114033	0.559217	0.48282	0.626372
ENSG00000126214	blue	-0.095	-0.06	0.22	0.244	0.782	0.554	0.384	0.182	0.485	-0.595	-0.121	-0.092	-0.285	-0.437	-0.537	0.528035	0.690878	0.141591	0.101608	1.44797e-10	6.59743e-05	0.00844087	0.22517	0.000633641	1.31999e-05	0.423643	0.54318	0.0548385	0.00239252	0.000120921
ENSG00000126773	blue	0.057	0.16	0.159	0.235	0.356	0.184	-0.083	-0.014	0.203	-0.321	-0.225	-0.107	-0.053	-0.243	-0.101	0.709108	0.289605	0.291221	0.116686	0.0152708	0.21976	0.582463	0.926305	0.176398	0.0293761	0.133061	0.478814	0.725193	0.104001	0.505567
ENSG00000126787	blue	-0.178	0.095	0.288	0.153	0.604	0.384	0.447	0.459	0.559	-0.548	-0.271	-0.248	-0.292	-0.297	-0.182	0.237814	0.529258	0.0524804	0.309767	8.76945e-06	0.0084499	0.00184748	0.00133192	5.41998e-05	8.2112e-05	0.0682312	0.0968789	0.0487626	0.0451337	0.226727
ENSG00000127564	blue	-0.201	-0.089	-0.158	-0.245	-0.365	-0.183	-0.147	-0.101	-0.136	0.267	0.147	0.313	0.055	0.081	0.227	0.18099	0.558154	0.294621	0.101331	0.0127226	0.222792	0.330013	0.506131	0.367863	0.0731286	0.330925	0.0339444	0.718417	0.593706	0.130085
ENSG00000128000	blue	-0.094	-0.078	-0.011	0.485	0.57	0.562	0.17	0.116	0.126	-0.395	-0.216	-0.063	-0.042	-0.285	-0.205	0.534193	0.605861	0.939578	0.000630606	3.51422e-05	4.76524e-05	0.25784	0.443303	0.403124	0.00658887	0.149937	0.678488	0.783477	0.0551139	0.171782
ENSG00000128250	blue	0.11	0.386	0.218	0.167	0.472	0.261	0.238	0.117	0.48	-0.195	0.232	-0.18	-0.081	-0.446	-0.508	0.466401	0.00814639	0.145355	0.267099	0.000927484	0.0800113	0.110478	0.43848	0.000730529	0.194835	0.121092	0.230787	0.590502	0.001915	0.0003165
ENSG00000128645	blue	-0.11	-0.084	-0.082	-0.174	-0.458	-0.283	-0.224	0.003	-0.26	0.231	-0.028	0.034	0.111	0.373	0.304	0.467071	0.580172	0.589295	0.24865	0.00137892	0.0569489	0.134438	0.985154	0.0807845	0.123058	0.855669	0.820078	0.464326	0.0106998	0.0402016
ENSG00000129167	blue	-0.008	-0.106	0.021	0.377	0.512	0.432	-0.02	0.006	0.176	-0.238	0.085	-0.242	-0.146	-0.476	-0.507	0.958772	0.482128	0.890624	0.00982099	0.000276951	0.00272541	0.896083	0.967697	0.24092	0.1109	0.576306	0.104525	0.333744	0.000815954	0.000321002
ENSG00000129680	blue	0.159	0.114	-0.027	0.34	0.648	0.673	0.259	-0.046	0.124	-0.42	-0.278	-0.053	0.012	-0.165	-0.297	0.291933	0.449247	0.860652	0.0206822	1.10463e-06	2.923e-07	0.0825085	0.76392	0.410057	0.00365298	0.0618606	0.725141	0.937473	0.272432	0.0447712
ENSG00000129968	blue	0.239	-0.136	-0.335	-0.015	-0.465	-0.124	0.041	-0.385	-0.569	0.388	-0.135	0.432	0.255	0.446	0.43	0.110437	0.368242	0.0228878	0.919255	0.00112866	0.412817	0.78724	0.00815633	3.72823e-05	0.00771849	0.371815	0.00273691	0.0866111	0.00187679	0.0028809
ENSG00000129990	blue	0.016	-0.002	-0.118	-0.057	-0.474	-0.313	0.02	-0.106	-0.114	0.224	0.112	-0.047	-0.115	-0.006	0.291	0.917285	0.989644	0.436381	0.704893	0.00088631	0.0340563	0.892442	0.484381	0.451551	0.135273	0.457601	0.75503	0.446284	0.970117	0.0493624
ENSG00000130300	blue	-0.125	0.087	-0.077	-0.387	-0.546	-0.35	-0.354	-0.145	-0.301	0.442	0.219	0.217	0.184	0.354	0.273	0.408325	0.566251	0.611329	0.00791474	8.5949e-05	0.0172062	0.0158476	0.336477	0.0422433	0.00209762	0.143102	0.146506	0.221618	0.0158389	0.0659328
ENSG00000130772	blue	0.135	-0.127	-0.014	0.233	0.596	0.442	0.36	0.414	0.168	-0.518	-0.444	0.095	-0.129	-0.165	-0.049	0.370033	0.400391	0.923941	0.118764	1.23747e-05	0.00208456	0.0138977	0.00420329	0.265362	0.00022619	0.0020141	0.530528	0.394242	0.274106	0.744313
ENSG00000131668	blue	-0.024	0.139	0.068	-0.256	-0.322	-0.278	-0.234	-0.16	-0.175	0.296	0.212	0.223	-0.068	0.021	0.125	0.874211	0.357038	0.651829	0.0864842	0.0288486	0.061631	0.116815	0.287693	0.245508	0.0458186	0.157125	0.135593	0.655741	0.891668	0.407092
ENSG00000131747	blue	-0.215	0.012	0.185	0.572	0.633	0.535	0.376	0.377	0.596	-0.355	0.065	-0.236	-0.121	-0.508	-0.556	0.150733	0.935335	0.21827	3.2947e-05	2.37554e-06	0.000127094	0.00993415	0.0097314	1.24268e-05	0.0155748	0.666828	0.113687	0.42358	0.000311244	5.92579e-05
ENSG00000132530	blue	0.03	0.088	0.167	0.247	0.638	0.623	0.521	0.66	0.348	-0.571	-0.507	-0.053	-0.136	-0.152	0.057	0.841368	0.561895	0.26765	0.097811	1.84043e-06	3.69467e-06	0.000203465	6.09828e-07	0.0178215	3.4207e-05	0.000322511	0.72422	0.367	0.312695	0.705641
ENSG00000132623	blue	0.131	0.067	0.413	0.09	0.44	0.178	-0.047	0.214	0.166	-0.186	0.13	-0.077	-0.028	-0.31	-0.358	0.386298	0.656405	0.00429035	0.54996	0.00223869	0.235387	0.758046	0.153813	0.27093	0.216748	0.390635	0.6106	0.853046	0.0362928	0.0145636
ENSG00000132825	blue	0.112	0.212	0.138	-0.018	0.437	0.169	0.083	0.01	0.311	-0.312	0.035	-0.441	-0.255	-0.144	-0.225	0.458844	0.157331	0.359089	0.903571	0.00238346	0.261689	0.584513	0.948274	0.035651	0.0346538	0.819854	0.00218191	0.0867885	0.340037	0.133156
ENSG00000132932	blue	-0.044	0.076	0.207	0.226	0.465	0.274	-0.073	0.002	0.393	-0.273	0.207	-0.371	-0.306	-0.503	-0.566	0.772029	0.615701	0.168021	0.130809	0.00111588	0.0658506	0.631039	0.988132	0.00689923	0.0661007	0.167788	0.0111683	0.0383916	0.00036188	4.11158e-05
ENSG00000132964	blue	0.097	0.123	0.223	0.103	0.771	0.479	0.444	0.275	0.514	-0.653	-0.11	-0.203	-0.323	-0.479	-0.499	0.521728	0.414269	0.136167	0.495464	3.58337e-10	0.000755204	0.00199019	0.0644597	0.000259927	8.90942e-07	0.465955	0.175221	0.0284635	0.000752476	0.000411095
ENSG00000135119	blue	0.01	0.105	0.192	-0.031	0.403	0.157	0.412	0.234	0.401	-0.326	0.172	-0.401	-0.147	-0.308	-0.383	0.946167	0.487631	0.200558	0.835401	0.00552647	0.298193	0.00448384	0.117433	0.00572144	0.0272066	0.253209	0.00577124	0.330232	0.0371377	0.00863092
ENSG00000135272	blue	0.1	0.18	0.326	0.214	0.719	0.499	0.494	0.425	0.257	-0.667	-0.576	0.018	-0.128	-0.168	0.006	0.507042	0.232402	0.0271747	0.15268	1.8761e-08	0.000417539	0.000491504	0.00324369	0.085137	4.16296e-07	2.80652e-05	0.906323	0.398051	0.263285	0.966937
ENSG00000135346	blue	0.002	0.046	0.18	0.046	0.375	0.151	-0.085	0.274	0.209	-0.359	-0.085	-0.179	0.031	-0.08	-0.153	0.987352	0.759406	0.232345	0.763122	0.0101424	0.315422	0.573696	0.0654866	0.164181	0.0143266	0.573982	0.234881	0.835568	0.596317	0.309889
ENSG00000135679	blue	0.042	0.025	0.114	0.05	0.386	0.122	0.229	0.165	0.256	-0.302	-0.055	-0.278	-0.083	-0.201	-0.281	0.779293	0.868032	0.451366	0.740531	0.00806038	0.41867	0.12567	0.271952	0.0856484	0.0410514	0.716855	0.0613378	0.585062	0.180596	0.0587516
ENSG00000135903	blue	0.101	0.038	0.093	-0.369	-0.385	-0.264	-0.253	-0.094	-0.076	0.223	0.1	0.035	0.059	0.373	0.271	0.505842	0.801395	0.540524	0.0116352	0.0082318	0.0763433	0.0900524	0.532425	0.615999	0.135507	0.508646	0.816749	0.697612	0.0107539	0.0690344
ENSG00000136492	blue	0.218	0.122	0.129	-0.007	0.365	0.247	0.143	0.282	0.243	-0.415	-0.279	-0.239	-0.008	-0.025	-0.128	0.144747	0.420167	0.392295	0.9654	0.0125247	0.0979509	0.343151	0.0577792	0.103103	0.00416788	0.0600861	0.10977	0.955346	0.871462	0.396368
ENSG00000136560	blue	-0.109	0.18	0.236	-0.159	0.62	0.324	0.308	0.264	0.478	-0.448	-0.065	-0.262	-0.267	-0.271	-0.352	0.472189	0.230574	0.115022	0.291555	4.35618e-06	0.0280095	0.0371703	0.0765076	0.000777009	0.00177289	0.668311	0.078802	0.0729069	0.0684908	0.016392
ENSG00000136709	blue	-0.085	-0.063	-0.135	-0.045	0.322	0.081	0.44	0.119	0.364	-0.37	-0.075	-0.082	-0.323	-0.063	-0.231	0.574089	0.678877	0.371716	0.764327	0.0288441	0.59441	0.00221456	0.43262	0.0127815	0.0113104	0.622314	0.589496	0.0284508	0.679687	0.122153
ENSG00000137265	blue	-0.123	0.113	0.198	0.058	0.358	0.348	0.13	0.118	0.077	-0.254	-0.193	0.2	-0.087	-0.184	-0.026	0.414009	0.453413	0.18778	0.699571	0.0146304	0.0177844	0.388861	0.436496	0.611758	0.0889493	0.199801	0.182497	0.563706	0.219915	0.866383
ENSG00000137478	blue	-0.15	-0.043	0.126	0.071	0.427	0.334	0.241	0.37	0.226	-0.214	-0.152	0.028	-0.223	-0.139	-0.136	0.319434	0.778425	0.40245	0.640892	0.00304576	0.0234351	0.106859	0.011279	0.130491	0.152828	0.313371	0.85183	0.136978	0.3575	0.369192
ENSG00000137501	blue	0.181	0.325	0.203	0.301	0.54	0.513	0.34	0.038	0.103	-0.455	-0.363	0.026	-0.101	-0.309	-0.007	0.22748	0.0273426	0.176817	0.0422496	0.000106279	0.000264742	0.0208387	0.802178	0.496717	0.00150128	0.0131258	0.865297	0.502774	0.0368816	0.962124
ENSG00000137628	blue	-0.106	0.012	0.172	0.158	0.664	0.467	0.432	0.588	0.436	-0.586	-0.391	-0.119	-0.207	-0.111	-0.065	0.484167	0.937576	0.254404	0.2945	4.78421e-07	0.00106382	0.00268891	1.70228e-05	0.00248339	1.84377e-05	0.00722678	0.429424	0.166589	0.462259	0.666608
ENSG00000138286	blue	-0.017	0.078	0.317	0.019	0.503	0.235	0.176	0.127	0.397	-0.259	0.255	-0.324	-0.073	-0.394	-0.702	0.911765	0.607623	0.0319851	0.902427	0.000372478	0.116458	0.242993	0.401782	0.00635412	0.0817698	0.087395	0.0279745	0.627387	0.00679788	5.58392e-08
ENSG00000138356	blue	0.014	-0.349	-0.461	-0.055	-0.522	-0.321	-0.322	-0.33	-0.421	0.237	0.024	-0.054	0.232	0.511	0.203	0.924258	0.0173052	0.00126852	0.715838	0.000201436	0.0294569	0.0291955	0.025299	0.00354976	0.113258	0.873293	0.721829	0.120124	0.000282622	0.175629
ENSG00000138459	blue	0.073	0.263	0.497	0.152	0.557	0.282	0.187	0.202	0.176	-0.437	-0.322	0.005	-0.16	-0.277	0.088	0.62884	0.0772208	0.000436074	0.31178	5.81168e-05	0.0580264	0.214257	0.177348	0.241017	0.00241073	0.0292529	0.973916	0.289417	0.0622266	0.562411
ENSG00000138675	blue	-0.025	0.167	0.019	-0.37	-0.499	-0.338	-0.15	-0.097	-0.211	0.168	0.034	-0.122	0.139	0.393	0.428	0.868096	0.26592	0.898942	0.0113401	0.000410752	0.0215256	0.320637	0.522332	0.159368	0.263067	0.821671	0.420449	0.358079	0.0068331	0.00303832
ENSG00000138686	blue	0.011	0.197	0.294	0.04	0.632	0.412	0.262	0.343	0.48	-0.452	-0.167	-0.087	-0.016	-0.318	-0.265	0.941914	0.190529	0.0471205	0.790304	2.47176e-06	0.00440669	0.0789183	0.0195519	0.000739314	0.00162344	0.267512	0.565827	0.914182	0.0311813	0.0754503
ENSG00000138756	blue	0.068	0.191	0.428	0.215	0.628	0.444	0.429	0.227	0.455	-0.437	-0.112	-0.01	-0.175	-0.46	-0.223	0.652269	0.204676	0.00298133	0.15126	2.95052e-06	0.00199114	0.00293927	0.12989	0.00148226	0.00240241	0.457125	0.946249	0.244989	0.00128817	0.135981
ENSG00000138834	blue	-0.028	-0.121	-0.212	0.165	-0.607	-0.27	-0.256	-0.194	-0.473	0.457	0.01	0.332	0.199	0.158	0.458	0.852834	0.424183	0.157979	0.271917	7.69687e-06	0.0691155	0.085509	0.196299	0.000893142	0.00140128	0.948785	0.0239869	0.185158	0.295338	0.00135769
ENSG00000139436	blue	0.015	0.227	0.364	0.075	0.79	0.489	0.465	0.422	0.532	-0.541	-0.135	-0.035	-0.382	-0.454	-0.379	0.918722	0.129025	0.0128063	0.621706	6.50744e-11	0.000556227	0.00112147	0.00345299	0.000141568	0.000104901	0.371105	0.816258	0.00876734	0.00153569	0.00936013
ENSG00000140287	blue	0.012	0.348	0.281	-0.113	-0.449	-0.432	-0.344	-0.103	-0.169	0.324	-0.07	0.173	0.162	0.136	0.593	0.935885	0.0176195	0.0586711	0.454923	0.00176806	0.00270773	0.0190994	0.493765	0.262664	0.0280577	0.643278	0.249776	0.28263	0.368748	1.39667e-05
ENSG00000140538	blue	0.143	-0.002	0.011	-0.376	-0.533	-0.301	-0.142	-0.245	-0.433	0.228	-0.049	0.063	0.223	0.438	0.481	0.343641	0.987846	0.942857	0.0100792	0.000136213	0.0424094	0.346018	0.100948	0.00266497	0.127623	0.748606	0.677115	0.136644	0.00233619	0.000718888
ENSG00000140632	blue	0.206	0.104	0.041	0.345	0.376	0.47	0.252	-0.075	-0.059	-0.308	-0.501	0.293	-0.165	-0.068	0.227	0.170324	0.489947	0.784627	0.0190375	0.0100781	0.000977495	0.09125	0.619236	0.694748	0.0371242	0.000384602	0.0482992	0.271843	0.654018	0.129142
ENSG00000141002	blue	-0.224	-0.12	-0.197	0.577	-0.348	0.076	-0.084	-0.169	-0.155	0.311	0.006	0.221	0.141	-0.047	0.167	0.133937	0.427264	0.18962	2.69528e-05	0.0179301	0.614415	0.578395	0.260269	0.302651	0.0354802	0.965843	0.139373	0.349246	0.757301	0.267271
ENSG00000141068	blue	-0.202	-0.124	-0.242	-0.203	-0.437	-0.397	-0.328	-0.226	-0.057	0.382	0.362	-0.14	0.25	0.041	-0.093	0.17759	0.412955	0.104894	0.176416	0.00241123	0.00625446	0.0262639	0.131128	0.705367	0.00880282	0.0135302	0.352426	0.0932625	0.786632	0.538248
ENSG00000141664	blue	-0.177	0.111	0.18	0.374	0.626	0.474	0.45	0.506	0.5	-0.566	-0.306	-0.317	-0.347	-0.133	-0.141	0.238483	0.462757	0.23166	0.0104915	3.29062e-06	0.000882374	0.00169688	0.000338185	0.000407402	4.08266e-05	0.0386024	0.031891	0.0182387	0.378731	0.350302
ENSG00000141756	blue	0.182	0.019	0.181	0.016	0.387	0.11	0.118	-0.061	0.191	-0.285	-0.054	-0.156	-0.139	-0.052	-0.291	0.225033	0.898189	0.229502	0.917452	0.00795174	0.466411	0.434938	0.686361	0.20346	0.0552208	0.722161	0.301602	0.356741	0.73346	0.0498255
ENSG00000142102	blue	-0.16	-0.191	-0.125	0.091	-0.665	-0.333	-0.533	-0.345	-0.467	0.576	0.266	0.325	0.271	0.157	0.315	0.288229	0.202869	0.406277	0.546721	4.6989e-07	0.0236596	0.000136429	0.0188401	0.00106782	2.75546e-05	0.0739498	0.0273372	0.0689783	0.297072	0.0328424
ENSG00000142156	blue	-0.003	-0.303	-0.161	-0.076	-0.42	-0.171	-0.197	-0.473	-0.453	0.393	0.122	0.503	0.043	0.231	0.107	0.985867	0.0405017	0.285209	0.616316	0.00366524	0.256846	0.18837	0.000892532	0.00158438	0.00684028	0.419306	0.000362053	0.774587	0.122764	0.477985
ENSG00000142173	blue	-0.025	-0.022	-0.291	-0.144	-0.742	-0.474	-0.441	-0.566	-0.479	0.73	0.448	0.223	0.147	0.216	0.147	0.867624	0.886133	0.0495269	0.339778	3.55409e-09	0.000887171	0.00215084	4.14227e-05	0.000767712	8.75351e-09	0.00178763	0.13576	0.328342	0.149448	0.329117
ENSG00000143153	blue	0.033	0.423	0.429	0.01	0.418	0.378	0.235	0.061	0.335	-0.153	-0.168	0.14	-0.157	-0.111	0.046	0.826778	0.00342991	0.00296421	0.945003	0.00383415	0.00967089	0.115282	0.685325	0.0227682	0.310818	0.263623	0.354391	0.29727	0.461577	0.760828
ENSG00000143401	blue	0.004	0.091	0.234	0.288	0.871	0.642	0.52	0.479	0.517	-0.704	-0.393	-0.141	-0.145	-0.289	-0.344	0.980506	0.547407	0.117928	0.0519718	3.68101e-15	1.51819e-06	0.000215499	0.000753019	0.000232748	4.89533e-08	0.00689438	0.351617	0.33751	0.0516162	0.0193193
ENSG00000143420	blue	0.314	0.195	0.155	0.207	0.479	0.55	0.452	0.004	0.182	-0.195	-0.209	0.295	0.14	-0.204	-0.084	0.0336475	0.194631	0.30517	0.16782	0.000768885	7.49616e-05	0.00160614	0.978869	0.22684	0.194364	0.164269	0.0463108	0.354634	0.17441	0.580806
ENSG00000145555	blue	-0.1	-0.045	-0.129	-0.003	-0.427	-0.254	-0.191	-0.089	-0.358	0.292	-0.063	0.208	0.323	0.272	0.4	0.509271	0.765231	0.393139	0.983151	0.0031164	0.0888718	0.203071	0.554382	0.0146401	0.0493042	0.677498	0.166345	0.0286456	0.0671771	0.00583134
ENSG00000145730	blue	-0.166	-0.003	0.101	0.345	0.526	0.248	0.179	0.144	0.32	-0.414	-0.063	-0.235	-0.232	-0.313	-0.406	0.270173	0.982797	0.504791	0.0188741	0.000173414	0.0963807	0.23311	0.339155	0.0302325	0.00418976	0.676851	0.115856	0.120321	0.0342486	0.00507554
ENSG00000145736	blue	0.029	0.311	0.349	0.264	0.76	0.598	0.22	0.221	0.409	-0.518	-0.319	-0.115	-0.181	-0.292	-0.221	0.847352	0.0351175	0.0172767	0.0763262	9.35394e-10	1.16117e-05	0.141182	0.139082	0.00476338	0.000225841	0.0305833	0.444879	0.227944	0.0487466	0.13907
ENSG00000145864	blue	0.366	0.152	0.045	-0.252	-0.427	-0.252	0.138	-0.15	-0.253	0.314	0.063	0.225	0.033	0.088	0.373	0.012477	0.311775	0.766544	0.0913833	0.00306687	0.0916143	0.35936	0.319388	0.0900712	0.0337745	0.678771	0.133343	0.829109	0.559351	0.0107561
ENSG00000147316	blue	0.03	-0.017	-0.059	0	0.414	0.259	0.403	0.112	0.266	-0.376	-0.089	-0.179	-0.171	-0.171	-0.28	0.842658	0.908711	0.698148	0.997844	0.00426144	0.0819573	0.00547902	0.457937	0.0744057	0.010071	0.555304	0.232628	0.254706	0.255728	0.0590233
ENSG00000147526	blue	0.109	0.269	0.373	0.147	0.599	0.339	0.014	0.173	0.209	-0.419	-0.264	-0.227	0.084	-0.236	-0.126	0.470496	0.0703611	0.0106506	0.329744	1.09928e-05	0.0212674	0.928256	0.25078	0.16361	0.00374167	0.0760145	0.129175	0.581081	0.114148	0.403328
ENSG00000147883	blue	-0.259	-0.112	-0.047	-0.259	-0.378	-0.315	-0.241	-0.233	-0.104	0.302	0.376	0.003	0.024	0.085	-0.129	0.0815919	0.458162	0.754799	0.0821088	0.00954289	0.0330756	0.106788	0.119188	0.492995	0.0416215	0.00993635	0.984608	0.873204	0.574429	0.394246
ENSG00000148053	blue	0.089	-0.07	0.008	0.165	0.414	0.388	0.061	0.078	0.125	-0.325	-0.27	-0.169	0.11	-0.051	-0.049	0.556743	0.642798	0.958659	0.271736	0.00419519	0.00772316	0.686396	0.604081	0.406101	0.0277557	0.0692325	0.260906	0.466784	0.736156	0.744256
ENSG00000148600	blue	-0.244	-0.277	-0.364	-0.302	-0.424	-0.406	-0.282	0.005	-0.078	0.224	0.404	-0.346	0.038	0.143	-0.189	0.102138	0.0622948	0.0130105	0.0414599	0.00329089	0.00515892	0.0572426	0.973037	0.608342	0.133924	0.00534611	0.0185409	0.803971	0.342666	0.209162
ENSG00000148634	blue	0.06	0.137	0.236	0.166	0.471	0.402	0.248	0.358	0.22	-0.461	-0.44	0.06	-0.063	-0.063	0.133	0.692336	0.364023	0.11452	0.269727	0.00094902	0.00560094	0.097095	0.0147158	0.142002	0.0012618	0.00223632	0.6914	0.678837	0.677986	0.376928
ENSG00000149927	blue	0.234	0.08	-0.154	-0.394	-0.433	-0.366	-0.071	-0.197	-0.308	0.284	0.064	0.271	0.284	0.237	0.338	0.117748	0.595963	0.306852	0.00676363	0.00263298	0.012323	0.641129	0.189742	0.0372177	0.0558552	0.672508	0.0683705	0.0556198	0.113187	0.0216738
ENSG00000151067	blue	-0.225	0.021	0.063	-0.219	-0.397	-0.329	-0.221	0.064	0.005	0.265	0.177	0	-0.017	0.245	0.197	0.131949	0.891113	0.679816	0.143272	0.00624928	0.0257603	0.139085	0.673592	0.971228	0.0755049	0.238766	0.998608	0.912942	0.100353	0.189464
ENSG00000151422	blue	0.15	0.002	-0.004	0.469	0.351	0.445	0.185	-0.164	-0.107	-0.236	-0.312	0.194	0.036	-0.102	0.053	0.318349	0.991779	0.978892	0.00101664	0.0167679	0.0019641	0.217379	0.276562	0.478504	0.113686	0.0346316	0.195631	0.813703	0.499629	0.726003
ENSG00000152104	blue	0.072	0.116	0.011	-0.12	-0.385	-0.346	-0.165	-0.033	-0.164	0.33	-0.011	0.213	0.14	0.116	0.47	0.634181	0.444035	0.942116	0.425179	0.00822141	0.018346	0.271802	0.827635	0.275584	0.0251702	0.944369	0.154262	0.352944	0.443017	0.000972039
ENSG00000152413	blue	0.098	0.305	0.179	0.128	0.415	0.422	0.289	-0.067	0.188	-0.221	-0.04	0.128	-0.252	-0.299	-0.162	0.515977	0.0389887	0.235132	0.397879	0.0040845	0.00350063	0.0517156	0.657182	0.209985	0.13984	0.79107	0.39804	0.0912349	0.0435202	0.28286
ENSG00000153187	blue	0.074	0.007	0.001	0.536	0.52	0.751	0.329	-0.007	0.041	-0.29	-0.456	0.311	-0.102	-0.277	0.065	0.626509	0.962997	0.995201	0.000123585	0.000210234	1.89328e-09	0.0255534	0.964613	0.785987	0.050498	0.00143279	0.0352271	0.501537	0.0621451	0.666725
ENSG00000155304	blue	-0.046	0.135	0.056	-0.018	0.576	0.383	0.384	0.209	0.451	-0.472	-0.169	-0.18	-0.307	-0.107	-0.391	0.759562	0.37038	0.713577	0.905438	2.8095e-05	0.00853598	0.00849663	0.162708	0.0016489	0.000930073	0.261514	0.231795	0.0382144	0.480534	0.00723603
ENSG00000155380	blue	-0.251	0.087	0.316	0.059	0.514	0.398	0.311	0.297	0.447	-0.523	-0.215	-0.337	-0.252	-0.275	-0.151	0.0919369	0.5654	0.0322155	0.695252	0.00025451	0.00614729	0.0356135	0.0448419	0.00186499	0.000189741	0.151975	0.0221253	0.0916019	0.0641863	0.316398
ENSG00000155393	blue	-0.062	0.072	0.18	0.323	0.762	0.485	0.243	0.268	0.266	-0.674	-0.409	-0.086	-0.262	-0.329	-0.197	0.683337	0.636471	0.2321	0.0283576	7.61112e-10	0.000641884	0.104314	0.0713716	0.0743754	2.76224e-07	0.00477485	0.57021	0.0787285	0.025655	0.190346
ENSG00000156453	blue	0.241	-0.092	-0.029	-0.066	-0.387	-0.271	-0.136	-0.034	-0.334	0.316	-0.028	0.244	0.123	0.258	0.363	0.1063	0.541434	0.847245	0.662345	0.00790336	0.0680925	0.367877	0.824589	0.0231044	0.0322853	0.852361	0.102282	0.416873	0.0828508	0.0130791
ENSG00000156885	blue	0.012	0.001	0.036	-0.143	-0.526	-0.441	-0.39	-0.223	-0.455	0.364	-0.05	0.44	0.191	0.202	0.497	0.9368	0.994342	0.81304	0.342494	0.000171285	0.00213956	0.00744879	0.135544	0.00148608	0.0128993	0.741156	0.00220091	0.203923	0.178052	0.00043752
ENSG00000159905	blue	-0.098	-0.212	-0.024	0.135	0.403	0.294	0.217	0.113	0.311	-0.38	-0.064	-0.228	-0.165	-0.332	-0.351	0.517299	0.156367	0.872084	0.371679	0.00553019	0.0475117	0.147826	0.453208	0.0356454	0.00927408	0.674666	0.128058	0.272249	0.0240581	0.0169078
ENSG00000160145	blue	-0.143	-0.088	-0.218	-0.21	-0.51	-0.397	-0.285	0.001	-0.036	0.397	0.356	-0.17	0.162	0.173	-0.056	0.34475	0.561718	0.144866	0.161248	0.000294244	0.00631569	0.0545309	0.995695	0.811173	0.00626602	0.0151121	0.259534	0.281826	0.251502	0.713787
ENSG00000160862	blue	0.1	-0.188	-0.173	-0.245	-0.472	-0.328	-0.247	-0.171	-0.406	0.339	-0.114	0.284	0.15	0.527	0.362	0.508108	0.211261	0.250191	0.100455	0.000935768	0.0259639	0.0979605	0.255699	0.00511183	0.0209928	0.449258	0.0560241	0.320875	0.000170777	0.0135195
ENSG00000160993	blue	0.213	0.183	0.166	0.105	0.447	0.41	0.27	-0.04	0.135	-0.105	-0.088	0.385	0.012	-0.256	-0.19	0.15605	0.224427	0.269029	0.488327	0.00185542	0.00462454	0.069126	0.793867	0.372013	0.489078	0.560954	0.00824385	0.939188	0.0857733	0.206431
ENSG00000161813	blue	-0.013	0.078	0.125	0.287	0.807	0.569	0.4	0.355	0.481	-0.652	-0.199	-0.374	-0.317	-0.27	-0.42	0.930064	0.604704	0.409323	0.0530714	1.23923e-11	3.67083e-05	0.00587448	0.0155636	0.000708476	9.15138e-07	0.185682	0.0103681	0.031948	0.069876	0.00367039
ENSG00000162551	blue	-0.046	-0.206	-0.398	-0.017	-0.514	-0.333	-0.063	-0.269	-0.263	0.287	-0.038	0.092	0.111	0.303	0.383	0.759423	0.170172	0.00618497	0.911181	0.000259577	0.0236831	0.675237	0.0703957	0.0774614	0.053035	0.801273	0.542899	0.464119	0.0405667	0.0086744
ENSG00000162616	blue	-0.042	-0.08	-0.04	0.091	0.453	0.349	0.342	0.052	0.268	-0.395	-0.041	-0.216	-0.163	-0.134	-0.274	0.782874	0.597684	0.793685	0.549224	0.00158925	0.0174879	0.0199788	0.73075	0.0713803	0.00655063	0.786703	0.148668	0.278764	0.374286	0.0650484
ENSG00000162630	blue	0.05	0.202	0.196	0.072	0.362	0.257	-0.165	0.069	0.202	-0.144	-0.031	0.008	0.008	-0.162	-0.15	0.743535	0.178955	0.190992	0.633441	0.0133632	0.0848623	0.272064	0.648825	0.179059	0.338444	0.836969	0.956354	0.959449	0.283109	0.32033
ENSG00000163629	blue	-0.093	0.3	0.134	0.178	0.424	0.191	0.038	0.239	0.429	-0.248	-0.016	-0.081	-0.048	-0.229	-0.198	0.539174	0.0428184	0.373131	0.237308	0.00335236	0.203934	0.801279	0.110362	0.00290188	0.0971616	0.913795	0.590561	0.753292	0.125808	0.186268
ENSG00000164050	blue	0.098	-0.067	-0.102	-0.201	-0.51	-0.406	-0.284	-0.173	-0.187	0.41	0.198	0.169	0.233	0.163	0.096	0.518189	0.65749	0.497942	0.181262	0.000292129	0.00512302	0.056026	0.251076	0.212351	0.00470683	0.187811	0.260356	0.118883	0.280254	0.526888
ENSG00000164099	blue	0.031	-0.302	-0.397	-0.279	-0.375	-0.261	-0.225	-0.2	-0.252	0.326	0.233	-0.04	0.072	0.35	-0.133	0.839692	0.0414051	0.00623907	0.0608947	0.0102086	0.0793819	0.131931	0.182264	0.0906092	0.0268916	0.119589	0.794125	0.632347	0.0170357	0.376995
ENSG00000164144	blue	0.17	0.239	0.324	0.184	0.863	0.566	0.332	0.346	0.457	-0.656	-0.389	-0.26	-0.161	-0.287	-0.238	0.258854	0.109733	0.0278226	0.221766	1.2461e-14	4.1139e-05	0.0240562	0.0185862	0.00139816	7.27004e-07	0.00751886	0.0814673	0.284491	0.0532589	0.110546
ENSG00000164342	blue	-0.095	0.345	0.244	0.055	0.429	0.129	0.299	0.452	0.543	-0.256	-0.089	-0.101	-0.121	-0.104	-0.098	0.53178	0.0189662	0.102401	0.715575	0.00290825	0.393999	0.0438637	0.00160943	9.59936e-05	0.0861115	0.554778	0.50448	0.422587	0.491752	0.515519
ENSG00000165029	blue	-0.118	-0.023	0.375	0.163	0.562	0.376	0.241	0.402	0.394	-0.479	-0.195	-0.321	-0.248	-0.153	-0.199	0.434022	0.876851	0.0103422	0.279594	4.81941e-05	0.00993095	0.106303	0.00557585	0.00670224	0.000750231	0.194565	0.029657	0.0969643	0.3108	0.184138
ENSG00000166126	blue	0.003	-0.321	-0.362	-0.183	-0.542	-0.389	-0.398	-0.25	-0.435	0.495	0.272	0.05	0.157	0.315	-0.06	0.983063	0.029665	0.0134317	0.222654	0.000100606	0.00760675	0.00616321	0.0937319	0.00254363	0.000469365	0.0675234	0.740841	0.296255	0.0329842	0.692411
ENSG00000166167	blue	0.073	0.047	0.181	0.321	0.637	0.303	0.227	0.178	0.287	-0.529	-0.331	-0.004	-0.047	-0.255	-0.18	0.630444	0.756946	0.228428	0.0295212	1.9448e-06	0.0405937	0.129506	0.236925	0.0530546	0.000157988	0.0246818	0.980875	0.75823	0.0866017	0.231253
ENSG00000166206	blue	-0.099	-0.11	-0.197	0.125	-0.361	-0.239	-0.267	-0.133	-0.065	0.186	0.099	0.065	-0.112	0.019	0.159	0.511355	0.468568	0.189925	0.406309	0.0137797	0.10972	0.0729561	0.377781	0.667128	0.215701	0.511744	0.668138	0.457033	0.901518	0.291606
ENSG00000167315	blue	0.275	0.346	0.324	0.091	0.434	0.339	0.301	0.179	0.109	-0.136	-0.303	0.295	0.183	-0.139	0.106	0.0641251	0.0186643	0.0282857	0.54737	0.00260166	0.021113	0.0419411	0.233361	0.471276	0.368813	0.0405911	0.0468566	0.222282	0.357099	0.484101
ENSG00000167978	blue	-0.295	-0.109	-0.224	0.086	-0.631	-0.251	-0.212	-0.132	0.021	0.632	0.54	0.119	0.017	-0.085	-0.048	0.0467239	0.470033	0.134349	0.567671	2.54551e-06	0.0926467	0.156854	0.382859	0.889692	2.50469e-06	0.000107858	0.431954	0.91062	0.575952	0.752107
ENSG00000168306	blue	0.192	0.091	0.191	-0.261	0.3	0.027	0.153	0.11	0.114	-0.245	-0.294	-0.046	-0.088	0.02	0.13	0.201218	0.545899	0.203814	0.0794524	0.0426804	0.859677	0.310445	0.464862	0.450474	0.100583	0.0477387	0.760281	0.561814	0.892984	0.390012
ENSG00000168765	blue	0.005	-0.06	-0.187	-0.109	-0.573	-0.245	-0.222	-0.297	-0.417	0.455	0.136	0.144	0.053	0.187	0.411	0.976296	0.690864	0.214311	0.470017	3.17228e-05	0.101464	0.137358	0.0453818	0.00397006	0.00149458	0.365828	0.338112	0.72581	0.214429	0.00451579
ENSG00000168970	blue	-0.078	-0.175	-0.384	-0.192	-0.909	-0.538	-0.486	-0.392	-0.49	0.749	0.426	0.299	0.268	0.223	0.273	0.605746	0.245225	0.00838884	0.201183	2.54111e-18	0.000115184	0.000612451	0.00699362	0.000550049	2.06926e-09	0.00316143	0.043719	0.0722599	0.136642	0.0667482
ENSG00000169016	blue	-0.095	0.173	0.26	0.435	0.591	0.398	0.201	0.27	0.434	-0.442	-0.173	-0.183	-0.066	-0.481	-0.192	0.528501	0.249294	0.0807053	0.0025368	1.54939e-05	0.00612685	0.179688	0.0699739	0.00259773	0.00210304	0.250643	0.223725	0.665391	0.000707205	0.201825
ENSG00000169062	blue	-0.136	0.1	0.318	0.205	0.709	0.67	0.415	0.259	0.356	-0.471	-0.151	-0.011	-0.31	-0.377	-0.3	0.365731	0.506395	0.0315241	0.172465	3.5723e-08	3.48054e-07	0.00410641	0.0824321	0.0150834	0.000945109	0.315973	0.940453	0.036112	0.00971074	0.0431651
ENSG00000169629	blue	0.075	-0.083	-0.085	0.354	0.638	0.577	0.337	0.129	0.146	-0.504	-0.404	-0.017	-0.024	-0.186	-0.146	0.618139	0.583139	0.576511	0.0158064	1.88664e-06	2.74137e-05	0.0219668	0.392007	0.333419	0.00035424	0.00530181	0.911069	0.875825	0.216764	0.333427
ENSG00000170017	blue	0.061	0.161	0.201	-0.049	0.535	0.35	0.203	0.155	0.347	-0.46	-0.146	-0.095	-0.238	-0.258	-0.174	0.688074	0.284662	0.180041	0.745055	0.000126569	0.0170991	0.176568	0.304044	0.0180577	0.00131385	0.332156	0.531027	0.111025	0.0839621	0.248273
ENSG00000170370	blue	-0.142	0.093	0.233	0.122	0.46	0.218	0.232	0.233	0.505	-0.329	0.051	-0.191	-0.2	-0.379	-0.476	0.347014	0.538426	0.119736	0.417765	0.00130823	0.14547	0.120803	0.119261	0.00034582	0.0256704	0.737013	0.204071	0.183592	0.00929745	0.000822745
ENSG00000170485	blue	0.013	-0.018	-0.199	-0.236	-0.465	-0.278	-0.364	-0.267	-0.412	0.369	0.316	-0.038	0.088	0.237	0.02	0.932343	0.904104	0.184541	0.114104	0.00113842	0.0609198	0.0128981	0.0732571	0.00445327	0.0115608	0.0325129	0.800258	0.559809	0.112792	0.893926
ENSG00000170537	blue	-0.014	-0.08	-0.191	-0.101	-0.312	-0.278	-0.241	-0.24	-0.294	0.205	0.062	0.16	0.205	0.159	0.239	0.92508	0.598024	0.202453	0.506015	0.0346748	0.061213	0.106198	0.108334	0.0475583	0.172461	0.681378	0.287419	0.171846	0.291611	0.110408
ENSG00000170689	blue	-0.016	-0.211	-0.343	-0.072	-0.379	-0.29	-0.269	-0.249	-0.309	0.232	0.106	0.203	0.047	0.169	0.125	0.918555	0.159386	0.0195852	0.635466	0.00946998	0.0507561	0.0705898	0.0949021	0.0363563	0.120211	0.482685	0.175453	0.758326	0.260857	0.408885
ENSG00000171303	blue	0.13	0.058	-0.039	-0.118	-0.503	-0.309	-0.229	-0.186	-0.254	0.372	-0.058	0.389	0.409	0.373	0.543	0.389225	0.701013	0.798142	0.433164	0.000369313	0.0369257	0.126596	0.216853	0.0879084	0.0109496	0.701501	0.0076233	0.0047547	0.0106647	9.49892e-05
ENSG00000173198	blue	0.175	0.108	0.27	0.288	0.349	0.507	0.161	0.043	-0.059	-0.351	-0.521	-0.004	0.092	-0.012	0.219	0.244828	0.473075	0.0700024	0.0521802	0.0174393	0.000323187	0.284333	0.778654	0.698041	0.0168259	0.00020391	0.977814	0.543457	0.937048	0.144489
ENSG00000173611	blue	-0.05	0.159	0.176	0.11	0.35	0.282	0.016	0.058	0.352	-0.223	0.017	-0.191	-0.134	-0.219	-0.321	0.74139	0.290859	0.243098	0.466191	0.0170706	0.0577997	0.918023	0.699637	0.0163698	0.13575	0.909371	0.203355	0.375027	0.143334	0.0298005
ENSG00000174607	blue	0.072	0.109	0.169	0.084	0.505	0.424	0.271	-0.037	0.337	-0.335	0.004	-0.214	-0.067	-0.293	-0.35	0.634732	0.472816	0.261848	0.579409	0.000345467	0.00333816	0.0684009	0.808688	0.0218873	0.0227858	0.978661	0.152426	0.657459	0.0482341	0.017097
ENSG00000174996	blue	0.348	0.34	0.34	0.007	0.319	0.266	0.112	0.084	0.054	-0.234	-0.282	0.037	-0.051	-0.061	0.213	0.0179358	0.0209109	0.0208977	0.962552	0.0308348	0.0743051	0.460039	0.577559	0.719592	0.117462	0.0576662	0.806505	0.736947	0.686846	0.156189
ENSG00000175745	blue	-0.15	-0.305	-0.04	-0.255	-0.358	-0.207	-0.123	-0.166	-0.253	0.316	0.197	0.275	0.058	0.095	0.13	0.319672	0.0391456	0.790769	0.0872829	0.0146638	0.166749	0.415427	0.270271	0.0894271	0.0326823	0.189145	0.0642863	0.703823	0.528614	0.389841
ENSG00000176473	blue	0.097	0.228	0.317	0.115	0.637	0.526	0.435	-0.01	0.332	-0.51	-0.187	0.002	-0.181	-0.3	-0.292	0.522302	0.126795	0.0320661	0.447479	1.9016e-06	0.000175092	0.00251425	0.949966	0.024219	0.000290457	0.21298	0.987954	0.229386	0.0427486	0.0486493
ENSG00000176826	blue	0.011	-0.101	0.055	-0.498	-0.394	-0.333	-0.161	-0.004	-0.168	0.292	0.155	0.031	0.151	0.39	0.134	0.944147	0.505546	0.715105	0.00042232	0.00672748	0.0235374	0.285812	0.980762	0.265216	0.0489278	0.304369	0.840199	0.315288	0.00736834	0.373435
ENSG00000176907	blue	-0.129	0.206	0.083	-0.171	-0.335	-0.109	-0.365	-0.239	-0.149	0.303	0.156	-0.094	-0.028	0.044	0.176	0.392498	0.169383	0.584604	0.25705	0.0226679	0.470342	0.0127098	0.108956	0.321843	0.0406305	0.300457	0.536038	0.855274	0.769655	0.242382
ENSG00000176928	blue	0.056	-0.198	-0.126	-0.04	-0.445	-0.213	-0.101	-0.255	-0.445	0.259	-0.104	0.383	0.215	0.391	0.389	0.709899	0.186169	0.403263	0.793746	0.0019263	0.155317	0.505356	0.0875427	0.0019348	0.0825349	0.489734	0.00860849	0.152229	0.00723558	0.0075003
ENSG00000177606	blue	0.007	-0.122	-0.164	0.13	0.314	0.381	0.499	0.295	0.136	-0.283	-0.284	0.254	-0.057	-0.055	-0.033	0.962362	0.419848	0.276679	0.388042	0.0337026	0.00905538	0.000412235	0.0462169	0.367245	0.056774	0.0560418	0.088321	0.707307	0.718541	0.827143
ENSG00000177697	blue	0.099	0.193	0.292	0.21	0.46	0.339	0.495	0.209	0.411	-0.123	-0.129	0.392	-0.209	-0.379	-0.021	0.514682	0.199282	0.0488033	0.160761	0.00128636	0.0211987	0.000471503	0.164358	0.00455093	0.414575	0.391751	0.00705254	0.163204	0.00931424	0.888108
ENSG00000177853	blue	0.032	0.09	-0.022	0.08	0.53	0.329	0.154	-0.017	0.302	-0.354	0.035	-0.241	-0.104	-0.211	-0.411	0.833285	0.551218	0.882894	0.59944	0.000152373	0.0256236	0.306147	0.909604	0.0417231	0.015662	0.816499	0.106844	0.490202	0.158466	0.00450731
ENSG00000178075	blue	0.214	-0.056	0.087	-0.015	0.395	0.16	0.049	0.176	0.174	-0.328	0.053	-0.436	-0.155	-0.14	-0.463	0.154082	0.712472	0.565777	0.921011	0.00656132	0.2888	0.748566	0.242683	0.247535	0.0261042	0.726353	0.00246973	0.303785	0.35308	0.00117937
ENSG00000178209	blue	-0.216	-0.053	-0.052	-0.094	-0.661	-0.435	-0.408	-0.242	-0.188	0.696	0.586	0.142	-0.039	-0.028	-0.031	0.148475	0.726248	0.730985	0.533773	5.84361e-07	0.00252898	0.00493146	0.105276	0.210958	8.02039e-08	1.85366e-05	0.345835	0.796707	0.852336	0.84047
ENSG00000178403	blue	0.069	-0.153	-0.103	0.14	0.393	0.228	0.142	0.146	0.228	-0.308	0.027	-0.238	-0.211	-0.235	-0.463	0.648867	0.309624	0.496935	0.352215	0.00689647	0.128051	0.347118	0.333963	0.127747	0.0373686	0.860643	0.110761	0.1599	0.11609	0.00120963
ENSG00000178623	blue	-0.2	0.015	0.024	-0.44	-0.716	-0.528	-0.463	-0.155	-0.197	0.631	0.521	0.052	0.35	0.13	0.182	0.183191	0.919756	0.872666	0.00221493	2.15416e-08	0.00016126	0.00118244	0.303319	0.188396	2.52891e-06	0.000204084	0.73096	0.0169466	0.387579	0.22615
ENSG00000178878	blue	0.302	0.199	0.268	0.124	0.654	0.302	0.391	0.283	0.247	-0.543	-0.423	0.042	-0.071	-0.173	-0.081	0.0413589	0.185826	0.0714038	0.40994	8.27427e-07	0.0410787	0.00717696	0.0565383	0.0982499	9.69913e-05	0.00336527	0.783179	0.641024	0.251461	0.593622
ENSG00000179603	blue	-0.001	-0.201	-0.232	0.008	-0.443	-0.206	-0.15	-0.096	-0.252	0.285	0.032	0.056	0.101	0.303	0.295	0.994502	0.180536	0.120786	0.960506	0.00205922	0.170468	0.320084	0.524453	0.0909194	0.0551107	0.83433	0.710037	0.506115	0.0406656	0.0462151
ENSG00000179978	blue	0.129	0.315	0.381	-0.081	0.377	0.245	0.132	-0.095	0.089	-0.265	-0.193	0.068	-0.192	-0.159	0.03	0.393816	0.0332481	0.00906659	0.594781	0.0098236	0.100781	0.380417	0.530971	0.5569	0.0750142	0.199642	0.651712	0.200636	0.290303	0.84167
ENSG00000182481	blue	-0.116	0.22	0.334	0.14	0.766	0.495	0.448	0.471	0.738	-0.564	-0.145	-0.186	-0.219	-0.395	-0.429	0.444496	0.141138	0.023449	0.352367	5.55068e-10	0.000474323	0.00180053	0.000958562	4.73217e-09	4.49827e-05	0.337158	0.215344	0.143744	0.00664476	0.00290473
ENSG00000182621	blue	0.155	0.195	0.074	-0.333	-0.573	-0.438	-0.368	-0.233	-0.329	0.469	0.055	0.29	0.213	0.22	0.576	0.304897	0.192897	0.622963	0.0238715	3.2146e-05	0.00233569	0.0119727	0.119935	0.0258012	0.000996343	0.718868	0.0506273	0.15606	0.141272	2.84303e-05
ENSG00000182871	blue	-0.054	-0.059	-0.174	-0.177	-0.433	-0.212	-0.057	-0.225	-0.27	0.407	0.187	0.319	0.082	0.243	0.167	0.722929	0.699085	0.247819	0.239531	0.00267951	0.158031	0.706642	0.132384	0.0695026	0.00501341	0.212372	0.0309384	0.590111	0.104255	0.268398
ENSG00000183049	blue	0.106	-0.044	-0.156	0.192	0.341	0.397	0.35	0.216	-0.066	-0.36	-0.511	0.273	0.131	0.044	0.171	0.483295	0.772033	0.300624	0.20163	0.0203673	0.00627366	0.0171854	0.148948	0.665154	0.0139948	0.000286055	0.066019	0.385594	0.771504	0.2571
ENSG00000183054	blue	0.075	-0.083	-0.085	0.354	0.638	0.577	0.337	0.129	0.146	-0.504	-0.404	-0.017	-0.024	-0.186	-0.146	0.618139	0.583139	0.576511	0.0158064	1.88664e-06	2.74137e-05	0.0219668	0.392007	0.333419	0.00035424	0.00530181	0.911069	0.875825	0.216764	0.333427
ENSG00000183474	blue	0.029	0.311	0.349	0.264	0.76	0.598	0.22	0.221	0.409	-0.518	-0.319	-0.115	-0.181	-0.292	-0.221	0.847352	0.0351175	0.0172767	0.0763262	9.35394e-10	1.16117e-05	0.141182	0.139082	0.00476338	0.000225841	0.0305833	0.444879	0.227944	0.0487466	0.13907
ENSG00000184672	blue	-0.127	-0.021	-0.235	-0.4	-0.349	-0.392	-0.176	-0.222	-0.068	0.15	0.205	-0.001	-0.176	0.277	0.057	0.401673	0.889848	0.116339	0.00586289	0.0174485	0.00711276	0.241246	0.137378	0.655359	0.320625	0.172583	0.992468	0.243072	0.0625611	0.705732
ENSG00000185340	blue	0.272	0.249	0.32	-0.061	0.417	0.092	0.357	0.172	0.322	-0.359	-0.152	-0.103	-0.131	-0.066	-0.132	0.0674208	0.0955818	0.0303306	0.685744	0.00390409	0.543111	0.0148282	0.253913	0.0290711	0.0143071	0.311915	0.494269	0.385989	0.661122	0.380354
ENSG00000185551	blue	0.235	-0.34	-0.28	-0.265	-0.347	-0.33	-0.076	-0.002	-0.179	0.249	0.256	0.195	-0.005	0.011	0.042	0.11607	0.0206777	0.0594243	0.0748379	0.0182761	0.0249102	0.61403	0.988839	0.234838	0.0950885	0.0857587	0.193173	0.974835	0.942349	0.779507
ENSG00000185963	blue	0	0.216	0.285	0.206	0.793	0.607	0.354	0.215	0.315	-0.655	-0.447	-0.085	-0.228	-0.241	-0.118	0.998512	0.150155	0.0548011	0.168856	4.88571e-11	7.65048e-06	0.0157315	0.150351	0.0332247	7.80731e-07	0.00186532	0.575366	0.12701	0.106402	0.433269
ENSG00000187010	blue	-0.03	-0.037	-0.081	0.567	0.502	0.512	0.285	0.053	0.288	-0.431	-0.229	-0.221	-0.015	-0.296	-0.307	0.842725	0.808939	0.594603	3.95016e-05	0.000380847	0.00027373	0.0549745	0.727838	0.0519342	0.0027577	0.126138	0.140265	0.919159	0.045666	0.0381995
ENSG00000196263	blue	-0.071	-0.114	-0.324	0.079	-0.428	-0.175	-0.205	0.048	-0.248	0.353	0.054	0.068	0.273	0.173	0.204	0.638864	0.4498	0.0281399	0.604058	0.00301682	0.246041	0.171137	0.752771	0.0962935	0.0159717	0.719886	0.652698	0.0665241	0.249612	0.174426
ENSG00000196468	blue	-0.184	-0.264	-0.164	-0.235	-0.411	-0.331	-0.189	-0.173	-0.23	0.319	0.157	0.133	0.184	0.25	0.065	0.220944	0.0765982	0.275596	0.115432	0.0045694	0.0245342	0.207224	0.250451	0.124194	0.0309477	0.297752	0.379984	0.220814	0.0935867	0.665485
ENSG00000196787	blue	0.174	0.159	0.077	0.12	0.704	0.37	0.677	0.34	0.605	-0.558	-0.091	-0.274	-0.309	-0.375	-0.409	0.248092	0.292214	0.610778	0.427946	4.73734e-08	0.011395	2.44412e-07	0.0208105	8.28913e-06	5.7005e-05	0.54616	0.0653646	0.0365392	0.0102934	0.00482316
ENSG00000196792	blue	-0.165	-0.169	-0.171	0.467	0.489	0.452	0.181	0.164	0.224	-0.404	-0.265	-0.15	-0.156	-0.187	-0.308	0.272608	0.261804	0.256975	0.00107294	0.000559352	0.00161125	0.22961	0.27707	0.133742	0.00532949	0.0752033	0.319284	0.300371	0.213605	0.0372494
ENSG00000196843	blue	-0.136	-0.14	-0.287	-0.157	-0.667	-0.53	-0.159	-0.212	-0.216	0.633	0.554	0.071	0.034	0.232	-0.017	0.368351	0.352911	0.0528679	0.297763	4.10764e-07	0.000151822	0.292465	0.158142	0.148456	2.40755e-06	6.43076e-05	0.637916	0.824436	0.121015	0.913017
ENSG00000196914	blue	0.103	0.362	0.208	-0.264	0.408	0.05	0.335	0.368	0.548	-0.209	0.234	-0.306	-0.21	-0.232	-0.427	0.495961	0.0133177	0.165136	0.0763612	0.00484314	0.740999	0.0229685	0.0118769	7.93565e-05	0.163131	0.117454	0.0383435	0.16073	0.120904	0.00308414
ENSG00000197181	blue	0.065	-0.227	-0.363	-0.053	-0.357	-0.212	-0.051	-0.148	-0.441	0.237	-0.031	0.262	0.207	0.221	0.272	0.668412	0.12952	0.0131147	0.72677	0.0147555	0.157814	0.735856	0.326469	0.00215829	0.112133	0.837177	0.0786556	0.167839	0.139122	0.0677604
ENSG00000197584	blue	0.175	-0.116	-0.199	-0.173	-0.449	-0.321	0.064	-0.059	-0.347	0.297	0.045	0.271	0.158	0.122	0.305	0.245642	0.440905	0.1839	0.250823	0.00172643	0.0296096	0.673644	0.695124	0.0183041	0.044732	0.766021	0.0683406	0.293255	0.420787	0.0395835
ENSG00000197838	blue	0.082	0.068	0.018	-0.161	-0.556	-0.345	-0.259	-0.342	-0.287	0.476	0.062	0.336	0.177	0.363	0.472	0.588523	0.655269	0.903012	0.286218	5.98579e-05	0.0190515	0.0820321	0.020034	0.05278	0.00082524	0.682086	0.0226425	0.239584	0.0132624	0.000931836
ENSG00000198211	blue	-0.288	-0.064	-0.213	-0.331	-0.68	-0.576	-0.307	-0.194	-0.087	0.638	0.604	0.082	0.248	0.107	-0.01	0.0521612	0.67222	0.154656	0.024433	1.99967e-07	2.79954e-05	0.0377933	0.197216	0.563738	1.82385e-06	8.71467e-06	0.589543	0.0964521	0.480145	0.950034
ENSG00000198363	blue	0.187	0.276	0.324	-0.08	0.478	0.208	0.207	-0.108	0.278	-0.471	-0.105	-0.174	-0.375	-0.325	-0.198	0.212922	0.0633049	0.0280069	0.597626	0.000782906	0.166374	0.167453	0.472954	0.0617652	0.000957073	0.486761	0.246509	0.0102269	0.027628	0.187483
ENSG00000198369	blue	0	0.216	0.265	0.081	0.408	0.223	0.161	0.065	0.286	-0.165	0.015	-0.057	-0.317	-0.292	-0.192	0.99987	0.149278	0.0749118	0.590608	0.00482625	0.136227	0.286147	0.666504	0.0539074	0.273591	0.922592	0.705968	0.0320999	0.0490803	0.200314
ENSG00000204084	blue	-0.043	0.024	0.194	0.366	0.519	0.38	0.176	0.444	0.277	-0.349	-0.107	-0.218	-0.01	-0.14	-0.196	0.775133	0.874268	0.196354	0.0124634	0.000216136	0.00913626	0.242844	0.00197655	0.0620925	0.0173386	0.477843	0.145074	0.946333	0.354421	0.192223
ENSG00000204248	blue	0.082	-0.072	-0.049	-0.267	-0.712	-0.549	-0.509	-0.242	-0.496	0.593	0.19	0.308	0.255	0.336	0.481	0.588916	0.635068	0.748184	0.0725551	2.84213e-08	7.71966e-05	0.00030468	0.105096	0.000450892	1.39429e-05	0.206086	0.0375361	0.0877417	0.0222798	0.000720893
ENSG00000204296	blue	-0.248	0.075	0.005	-0.123	-0.32	-0.216	-0.318	-0.117	-0.041	0.277	0.381	-0.079	-0.019	0.042	-0.1	0.0959139	0.618988	0.973685	0.413626	0.030241	0.149959	0.0314392	0.439285	0.787859	0.0624106	0.00905844	0.600087	0.897819	0.780032	0.509128
ENSG00000204414	blue	0.112	-0.21	-0.146	-0.509	-0.383	-0.349	-0.192	0.067	-0.21	0.331	0.343	0.069	0.011	0.165	-0.037	0.459587	0.161925	0.333348	0.000307453	0.00868095	0.0173717	0.201503	0.657333	0.161975	0.0244586	0.019776	0.64806	0.943161	0.274185	0.808965
ENSG00000205755	blue	-0.076	-0.053	0.01	0.002	-0.483	-0.198	-0.106	-0.185	-0.266	0.368	-0.1	0.343	0.081	0.292	0.559	0.614541	0.726398	0.94938	0.99199	0.00066921	0.186257	0.483926	0.217164	0.0742716	0.0117537	0.50953	0.019478	0.593055	0.0488446	5.40584e-05
ENSG00000213927	blue	-0.238	0.074	-0.012	-0.277	-0.36	-0.195	-0.333	-0.224	-0.07	0.333	0.289	0.164	-0.081	-0.097	0.096	0.111578	0.622952	0.938144	0.0621519	0.0139838	0.194242	0.0236825	0.134499	0.645883	0.0237175	0.0513997	0.275252	0.592511	0.519876	0.523575
ENSG00000215440	blue	-0.201	0.005	-0.167	-0.191	-0.841	-0.586	-0.417	-0.255	-0.263	0.695	0.481	0.252	0.142	0.086	0.247	0.180419	0.971953	0.266995	0.203499	2.50871e-13	1.87347e-05	0.00394469	0.0870283	0.0774042	8.23158e-08	0.000710659	0.0906807	0.345923	0.571574	0.0972589
ENSG00000221818	blue	0.016	-0.101	-0.076	0.002	-0.341	-0.132	0.007	-0.095	-0.072	0.242	0.064	0.187	-0.034	-0.056	0.28	0.918328	0.502319	0.615424	0.9893	0.0202313	0.380408	0.965476	0.531263	0.634524	0.105229	0.67233	0.212439	0.821455	0.71014	0.0597683
ENSG00000226259	blue	0.029	0.311	0.349	0.264	0.76	0.598	0.22	0.221	0.409	-0.518	-0.319	-0.115	-0.181	-0.292	-0.221	0.847352	0.0351175	0.0172767	0.0763262	9.35394e-10	1.16117e-05	0.141182	0.139082	0.00476338	0.000225841	0.0305833	0.444879	0.227944	0.0487466	0.13907
ENSG00000242948	blue	0.159	-0.076	0.088	-0.06	0.346	0.253	0.315	0.303	0.022	-0.375	-0.284	-0.016	0.022	0.014	0.086	0.290443	0.61501	0.562784	0.693367	0.018676	0.0895353	0.0328993	0.040483	0.884161	0.0101953	0.0559654	0.913642	0.883891	0.928183	0.569166
ENSG00000243708	blue	-0.078	-0.175	-0.384	-0.192	-0.909	-0.538	-0.486	-0.392	-0.49	0.749	0.426	0.299	0.268	0.223	0.273	0.605746	0.245225	0.00838884	0.201183	2.54111e-18	0.000115184	0.000612451	0.00699362	0.000550049	2.06926e-09	0.00316143	0.043719	0.0722599	0.136642	0.0667482
ENSG00000248099	blue	-0.271	-0.263	-0.239	-0.18	-0.431	-0.379	-0.054	0.219	0.048	0.367	0.556	-0.181	-0.051	0.053	-0.186	0.0688688	0.0771758	0.109193	0.232469	0.0027732	0.00939554	0.72323	0.144204	0.753639	0.0120028	6.11905e-05	0.227514	0.738204	0.728523	0.216688
ENSG00000249437	blue	0.173	0.264	0.407	-0.042	0.51	0.328	0.187	0.079	0.179	-0.511	-0.406	-0.089	-0.219	-0.096	0.078	0.25158	0.0758233	0.00501092	0.782336	0.000297011	0.0262623	0.212127	0.601675	0.233043	0.000281238	0.00511755	0.555276	0.143023	0.524446	0.606342
ENSG00000249978	blue	0.193	0.115	0.265	-0.21	0.399	0.199	0.326	0.067	0.235	-0.288	-0.128	-0.09	-0.095	0.023	-0.228	0.198446	0.447024	0.0745499	0.161287	0.00607873	0.185053	0.0269586	0.656208	0.115269	0.0524452	0.394952	0.551281	0.529456	0.880612	0.127859
ENSG00000254995	blue	-0.201	0.005	-0.167	-0.191	-0.841	-0.586	-0.417	-0.255	-0.263	0.695	0.481	0.252	0.142	0.086	0.247	0.180419	0.971953	0.266995	0.203499	2.50871e-13	1.87347e-05	0.00394469	0.0870283	0.0774042	8.23158e-08	0.000710659	0.0906807	0.345923	0.571574	0.0972589
ENSG00000256500	blue	-0.095	-0.06	0.22	0.244	0.782	0.554	0.384	0.182	0.485	-0.595	-0.121	-0.092	-0.285	-0.437	-0.537	0.528035	0.690878	0.141591	0.101608	1.44797e-10	6.59743e-05	0.00844087	0.22517	0.000633641	1.31999e-05	0.423643	0.54318	0.0548385	0.00239252	0.000120921
ENSG00000258941	blue	0.11	0.163	0.223	0.174	0.524	0.332	0.133	0.058	0.455	-0.259	0.097	-0.221	-0.113	-0.454	-0.452	0.46644	0.278597	0.136301	0.24767	0.000183242	0.0242144	0.376482	0.703847	0.00147049	0.0818342	0.519631	0.139553	0.456242	0.00153483	0.00159416
ENSG00000259032	blue	0.314	0.195	0.155	0.207	0.479	0.55	0.452	0.004	0.182	-0.195	-0.209	0.295	0.14	-0.204	-0.084	0.0336475	0.194631	0.30517	0.16782	0.000768885	7.49616e-05	0.00160614	0.978869	0.22684	0.194364	0.164269	0.0463108	0.354634	0.17441	0.580806
ENSG00000260027	blue	-0.041	0.146	0.363	-0.058	0.556	0.216	0.384	0.523	0.503	-0.527	-0.185	-0.154	-0.219	-0.196	-0.163	0.789277	0.334144	0.0131057	0.699701	6.02352e-05	0.148416	0.00849347	0.000194901	0.000361565	0.000168794	0.218486	0.305827	0.143692	0.192719	0.280501
ENSG00000261215	blue	-0.238	0.074	-0.012	-0.277	-0.36	-0.195	-0.333	-0.224	-0.07	0.333	0.289	0.164	-0.081	-0.097	0.096	0.111578	0.622952	0.938144	0.0621519	0.0139838	0.194242	0.0236825	0.134499	0.645883	0.0237175	0.0513997	0.275252	0.592511	0.519876	0.523575
ENSG00000265241	blue	0.033	0.041	0.156	0.297	0.485	0.487	0.153	0.202	-0.069	-0.33	-0.378	0.124	-0.028	-0.16	0.163	0.829275	0.788254	0.299629	0.0453636	0.000633137	0.000605187	0.31033	0.177803	0.648799	0.0251203	0.00967657	0.411053	0.854397	0.28922	0.279202
ENSG00000272980	blue	0.083	0.259	0.088	0.186	0.528	0.426	0.119	0.153	0.377	-0.324	-0.155	-0.028	-0.074	-0.215	-0.147	0.583343	0.081659	0.560641	0.215834	0.000162178	0.00315392	0.431108	0.310818	0.00983578	0.0280167	0.303059	0.851894	0.624776	0.150378	0.330691
ENSG00000275163	blue	0.123	-0.037	-0.314	-0.095	-0.39	-0.138	0.002	-0.22	-0.328	0.255	-0.053	0.287	0.203	0.163	0.368	0.415702	0.807513	0.0337615	0.528334	0.0073622	0.359674	0.990942	0.142047	0.0261256	0.0868156	0.726226	0.0528829	0.175106	0.279473	0.0119706
ENSG00000275688	blue	-0.074	-0.304	-0.298	-0.064	-0.495	-0.266	-0.14	-0.241	-0.494	0.276	-0.142	0.368	0.187	0.435	0.511	0.62582	0.0402249	0.0443073	0.673648	0.000466026	0.0736458	0.353047	0.107027	0.000480862	0.063142	0.345395	0.0119565	0.214401	0.0025456	0.000285591
ENSG00000280316	blue	0.054	-0.269	-0.288	-0.288	-0.681	-0.413	-0.261	-0.123	-0.453	0.492	0.108	0.248	0.259	0.483	0.414	0.72151	0.0708202	0.0519109	0.0524984	1.86648e-07	0.00429509	0.0799292	0.416351	0.0015562	0.000520654	0.475047	0.0965117	0.0815991	0.000678229	0.00427367
ENSG00000004799	brown	-0.142	-0.006	-0.024	-0.207	-0.361	-0.318	-0.283	-0.067	0.059	0.493	0.512	-0.02	-0.022	-0.341	-0.121	0.344979	0.969436	0.876468	0.168456	0.0137168	0.0311317	0.0565615	0.6565	0.695001	0.000497539	0.00027181	0.895517	0.885171	0.0204117	0.424751
ENSG00000007129	brown	-0.032	0.183	0.198	-0.134	-0.391	-0.2	-0.121	-0.167	-0.194	0.456	0.142	0.275	0.268	0.157	0.308	0.830543	0.222507	0.188238	0.373579	0.00725691	0.182807	0.422557	0.266217	0.195909	0.00146688	0.345798	0.0645147	0.0715768	0.296101	0.0373392
ENSG00000008710	brown	-0.305	0.047	-0.074	0.001	-0.36	-0.168	-0.36	-0.321	-0.05	0.695	0.58	0.255	0.163	-0.109	-0.212	0.039039	0.758869	0.623602	0.995685	0.0139586	0.265591	0.0140195	0.0298354	0.742324	8.52228e-08	2.40843e-05	0.086842	0.280199	0.470102	0.157015
ENSG00000011465	brown	-0.057	-0.068	0.049	0.048	0.428	0.269	0.23	0.07	0.279	-0.411	0.006	-0.522	-0.316	-0.204	-0.376	0.707825	0.655382	0.748036	0.750094	0.0030141	0.0711414	0.123984	0.64624	0.0605	0.00458394	0.970125	0.00019552	0.0323651	0.173854	0.00991903
ENSG00000026036	brown	-0.099	0.189	-0.098	0.01	-0.505	-0.3	-0.43	-0.262	-0.071	0.777	0.686	0.139	0.166	-0.15	-0.193	0.512686	0.209484	0.516681	0.947414	0.000347698	0.042468	0.00288424	0.0782664	0.63687	2.09858e-10	1.40302e-07	0.358048	0.271449	0.320954	0.197764
ENSG00000038945	brown	0.104	0.053	0.11	0.043	0.251	0.254	0.247	0.049	0.062	-0.473	-0.479	-0.18	-0.206	-0.029	0.175	0.491361	0.728427	0.466032	0.778449	0.0930384	0.0888225	0.0984141	0.747163	0.680249	0.000896522	0.000768174	0.230486	0.169238	0.847074	0.245579
ENSG00000059915	brown	-0.354	-0.256	-0.233	-0.083	-0.333	-0.122	-0.427	-0.203	-0.124	0.525	0.469	0.182	-0.012	0.008	-0.295	0.0157361	0.0854901	0.119158	0.582176	0.0236712	0.418932	0.00306624	0.177075	0.41013	0.00017728	0.00100099	0.226285	0.938261	0.957023	0.0463811
ENSG00000064201	brown	0.12	0.306	0.143	0.137	-0.322	-0.178	-0.262	-0.223	-0.242	0.429	0.236	0.112	0.194	-0.062	0.227	0.425942	0.0388639	0.344059	0.362464	0.0293275	0.236193	0.0780102	0.136585	0.104558	0.0028952	0.113718	0.459122	0.195563	0.682917	0.128526
ENSG00000068615	brown	0.252	0.002	-0.005	-0.207	0.131	0.051	0.397	-0.066	0.001	-0.397	-0.34	-0.147	-0.115	0.104	0.158	0.0910518	0.991262	0.971792	0.166755	0.3853	0.737011	0.00634316	0.662413	0.996512	0.0063445	0.0207787	0.330193	0.446808	0.490009	0.294334
ENSG00000069431	brown	0.04	0.127	-0.023	-0.043	-0.418	-0.271	-0.41	-0.335	-0.152	0.48	0.329	0.088	0.247	0.038	0.069	0.789825	0.40142	0.880907	0.776446	0.00385661	0.0681024	0.00461883	0.022744	0.311973	0.000726701	0.0256973	0.559829	0.0984538	0.803192	0.64696
ENSG00000071655	brown	-0.142	0.094	-0.01	-0.478	-0.428	-0.511	-0.384	0.075	0.063	0.479	0.57	-0.085	0.214	0.114	-0.09	0.347345	0.53451	0.949613	0.000777223	0.00298434	0.000283994	0.00841935	0.622297	0.677152	0.000767466	3.60832e-05	0.573776	0.152795	0.449304	0.551019
ENSG00000072518	brown	-0.29	-0.01	-0.056	0.111	-0.343	0.067	-0.091	-0.139	-0.007	0.673	0.458	0.333	0.134	-0.183	-0.119	0.0503614	0.945969	0.711812	0.463902	0.0195378	0.658296	0.545339	0.356115	0.963741	2.98243e-07	0.00138254	0.0239443	0.375956	0.223302	0.430207
ENSG00000073849	brown	0.082	0.252	0.021	0.23	-0.145	0.216	-0.265	-0.31	-0.32	0.426	-0.047	0.511	0.376	-0.003	0.226	0.588217	0.0915241	0.892102	0.124649	0.334773	0.150288	0.0753785	0.0360938	0.0301901	0.00315228	0.757098	0.000280639	0.0101009	0.984841	0.130379
ENSG00000074370	brown	-0.171	-0.003	-0.124	0.05	-0.677	-0.252	-0.292	-0.252	-0.294	0.756	0.418	0.276	0.157	-0.011	0.211	0.255748	0.984422	0.410802	0.742247	2.35291e-07	0.0904863	0.0485819	0.0915065	0.0475434	1.23867e-09	0.00388808	0.06356	0.296557	0.942333	0.160222
ENSG00000079616	brown	-0.201	0.077	-0.113	0.011	-0.419	-0.131	-0.403	-0.197	-0.177	0.778	0.398	0.484	0.463	0.045	0.035	0.180464	0.61066	0.455122	0.940126	0.00377292	0.3864	0.00545025	0.188488	0.239183	1.96406e-10	0.00620252	0.000648012	0.00120654	0.768409	0.818675
ENSG00000085872	brown	-0.081	0.055	0.018	-0.17	-0.454	-0.364	-0.375	-0.096	-0.041	0.618	0.559	0.09	0.09	-0.032	-0.052	0.594697	0.718397	0.907719	0.257577	0.00151789	0.0128973	0.0101783	0.527546	0.787223	4.74012e-06	5.41165e-05	0.55095	0.553731	0.8328	0.732546
ENSG00000088812	brown	0.022	-0.036	0.023	0.384	0.405	0.388	0.124	-0.016	0.092	-0.426	-0.372	0.043	-0.132	-0.179	-0.005	0.882394	0.813479	0.877453	0.00836392	0.00522652	0.00767402	0.410927	0.917145	0.542079	0.00317978	0.0109634	0.777293	0.382935	0.234154	0.974912
ENSG00000090661	brown	-0.022	0.26	0.175	-0.297	-0.287	-0.193	-0.238	-0.118	0.008	0.572	0.507	0.079	0.324	0.127	-0.109	0.883112	0.0810493	0.245021	0.0446767	0.0528362	0.197919	0.110812	0.435238	0.956568	3.33206e-05	0.000321767	0.603825	0.0282056	0.399805	0.471747
ENSG00000090932	brown	0.123	-0.053	-0.076	-0.182	-0.45	-0.302	-0.392	-0.218	-0.258	0.518	0.253	0.22	0.179	0.18	0.159	0.416708	0.72651	0.617619	0.225943	0.00168175	0.0412476	0.00710408	0.144768	0.0834198	0.0002231	0.0904321	0.142257	0.233887	0.231951	0.290276
ENSG00000091129	brown	0.1	0.138	0.08	-0.057	-0.299	-0.281	-0.072	-0.096	0.086	0.4	0.377	0.123	0.249	-0.092	0.027	0.506728	0.358766	0.597475	0.704935	0.0434638	0.0584846	0.634338	0.527583	0.571084	0.00586648	0.00990755	0.416647	0.094864	0.544922	0.85781
ENSG00000099385	brown	0.044	0.075	-0.123	-0.096	-0.395	-0.046	0.115	-0.269	-0.26	0.485	0.098	0.61	0.217	0.245	0.34	0.773479	0.619052	0.414824	0.525261	0.00662605	0.759829	0.445196	0.0705758	0.0808699	0.000643341	0.518148	6.65684e-06	0.147065	0.101166	0.0209313
ENSG00000099769	brown	0.163	-0.112	-0.376	-0.055	-0.508	-0.233	-0.187	-0.392	-0.44	0.521	0.18	0.321	0.332	0.257	0.221	0.280056	0.459387	0.0100486	0.716624	0.000312573	0.118679	0.212738	0.00708233	0.0021962	0.000202952	0.230133	0.0297858	0.0240176	0.0849632	0.139101
ENSG00000099817	brown	0.137	0.176	0.057	-0.093	-0.374	0.051	0.043	-0.23	-0.323	0.45	-0.115	0.535	0.305	0.232	0.545	0.36453	0.242484	0.704958	0.537889	0.0104207	0.736512	0.774222	0.124388	0.0285249	0.00171708	0.446395	0.000126454	0.0391283	0.120755	9.14281e-05
ENSG00000099899	brown	-0.094	0.002	-0.019	-0.168	-0.503	-0.354	-0.292	-0.163	-0.136	0.749	0.707	0.187	0.195	-0.201	-0.114	0.535911	0.989539	0.899688	0.263974	0.000363678	0.0158965	0.0489811	0.280414	0.367105	2.06831e-09	4.09619e-08	0.214355	0.194846	0.181249	0.449162
ENSG00000099953	brown	0.137	-0.135	-0.134	-0.299	-0.352	-0.319	-0.239	-0.004	-0.308	0.373	0.073	0.39	0.068	0.1	0.248	0.364323	0.369683	0.376195	0.0437858	0.0163836	0.0309341	0.110145	0.979981	0.0370851	0.0106804	0.631443	0.00743544	0.655645	0.510027	0.0959621
ENSG00000100227	brown	-0.093	0.049	-0.122	-0.364	-0.598	-0.602	-0.397	-0.176	-0.193	0.654	0.546	0.112	0.233	0.171	0.01	0.539175	0.746475	0.419815	0.0127758	1.14708e-05	9.45628e-06	0.00627069	0.243157	0.199426	8.35155e-07	8.72314e-05	0.458055	0.118686	0.256528	0.947386
ENSG00000100320	brown	0.049	-0.058	-0.162	-0.263	-0.353	-0.327	-0.094	-0.094	-0.106	0.406	0.367	0.078	0.013	0.104	-0.033	0.744182	0.703317	0.28066	0.0777192	0.0159907	0.0263078	0.534477	0.532695	0.48131	0.00513316	0.0120382	0.606117	0.930019	0.492075	0.825466
ENSG00000100599	brown	-0.091	-0.063	-0.092	-0.261	-0.824	-0.484	-0.434	-0.329	-0.376	0.866	0.515	0.344	0.252	0.178	0.21	0.54899	0.676691	0.54275	0.0793344	1.95789e-12	0.000655034	0.0025735	0.0257079	0.0100779	8.06826e-15	0.000248283	0.0193105	0.0914392	0.237065	0.161902
ENSG00000100796	brown	-0.036	0.007	0.055	0.232	0.65	0.604	0.419	0.106	0.295	-0.693	-0.383	-0.192	-0.243	-0.176	-0.249	0.814395	0.96428	0.718313	0.121175	1.02207e-06	8.72022e-06	0.00376491	0.483869	0.0462166	9.45514e-08	0.00857867	0.201353	0.104055	0.242781	0.0953424
ENSG00000101204	brown	0.079	-0.206	0.022	-0.085	0.27	0.118	0.162	-0.02	0.095	-0.4	-0.015	-0.477	-0.038	0.037	-0.38	0.603572	0.170309	0.885866	0.573975	0.0699543	0.43395	0.282205	0.895583	0.531057	0.00585775	0.921757	0.000806285	0.804367	0.807671	0.00910122
ENSG00000101958	brown	0.153	0.134	0.161	0.178	0.303	0.191	0.137	0.058	-0.024	-0.405	-0.534	0.13	-0.08	0.074	0.163	0.308523	0.375568	0.285598	0.236996	0.0407113	0.203924	0.363718	0.701148	0.874285	0.00520142	0.000133885	0.389267	0.596688	0.626505	0.27786
ENSG00000102466	brown	-0.168	-0.077	0.044	-0.112	0.198	-0.123	0.007	0.05	0.034	-0.389	-0.142	-0.27	-0.242	-0.085	-0.131	0.264756	0.611999	0.769529	0.458005	0.186101	0.416696	0.965415	0.739835	0.822489	0.00752489	0.347903	0.0691758	0.104916	0.576567	0.385801
ENSG00000102572	brown	0.056	0.028	-0.074	0.085	0.425	0.392	0.27	0.088	0.077	-0.471	-0.523	0.222	-0.018	-0.014	0.166	0.713974	0.854771	0.622696	0.573847	0.00327605	0.00709905	0.069186	0.560184	0.610988	0.000951001	0.00019103	0.137405	0.907944	0.925874	0.270262
ENSG00000103168	brown	-0.155	0.039	-0.04	0.023	-0.527	-0.279	-0.513	-0.272	-0.374	0.573	0.428	0.2	0.175	-0.033	0.178	0.303234	0.798586	0.792381	0.882005	0.000170484	0.0601205	0.000267215	0.067458	0.0104472	3.17092e-05	0.00297215	0.182734	0.243646	0.829777	0.236518
ENSG00000103245	brown	-0.216	0.124	-0.052	-0.15	-0.442	-0.367	-0.249	-0.039	-0.042	0.688	0.463	0.49	0.205	-0.007	0.059	0.150219	0.410663	0.731417	0.31944	0.00209662	0.0120037	0.0955033	0.796679	0.781573	1.25999e-07	0.0011923	0.000553808	0.172248	0.961048	0.698203
ENSG00000103249	brown	-0.255	-0.05	-0.153	-0.141	-0.691	-0.398	-0.245	-0.189	-0.155	0.818	0.534	0.549	0.143	0.082	0.146	0.0868069	0.743072	0.310932	0.349348	1.04248e-07	0.00613627	0.101204	0.207385	0.304146	3.76233e-12	0.000132285	7.88197e-05	0.343141	0.58897	0.332373
ENSG00000103495	brown	-0.272	-0.072	-0.23	-0.156	-0.672	-0.354	-0.456	-0.33	-0.394	0.8	0.437	0.482	0.1	0.219	0.178	0.0674661	0.635578	0.124659	0.299976	3.14886e-07	0.0158403	0.00145272	0.0249863	0.00669117	2.67734e-11	0.00241446	0.000688919	0.506381	0.142833	0.235929
ENSG00000103534	brown	-0.077	-0.328	-0.103	0.171	0.314	0.094	0.13	-0.087	0.09	-0.429	-0.25	-0.205	-0.138	-0.107	-0.176	0.612089	0.0259982	0.494785	0.254452	0.0333731	0.535724	0.389025	0.563896	0.551846	0.00296065	0.093844	0.172688	0.360057	0.478473	0.240868
ENSG00000104332	brown	0.273	-0.065	-0.035	-0.263	0.171	-0.128	0.316	0.216	-0.041	-0.383	-0.233	-0.113	-0.037	0.169	0.064	0.0666095	0.668436	0.818075	0.0775963	0.254753	0.394981	0.0325229	0.149319	0.788248	0.00852632	0.118533	0.453285	0.807663	0.260757	0.67231
ENSG00000104805	brown	-0.125	-0.076	-0.088	-0.405	-0.845	-0.673	-0.413	-0.183	-0.332	0.755	0.546	0.118	0.122	0.224	0.205	0.408058	0.615817	0.560965	0.00519726	1.5382e-13	2.97928e-07	0.00435507	0.223457	0.0243261	1.35729e-09	8.67438e-05	0.434673	0.419238	0.134921	0.170918
ENSG00000105701	brown	-0.024	-0.076	-0.209	-0.279	-0.846	-0.538	-0.425	-0.353	-0.401	0.903	0.51	0.313	0.347	0.284	0.196	0.875049	0.613372	0.163693	0.0599693	1.36191e-13	0.000113994	0.00324927	0.0159585	0.0057509	8.55445e-18	0.000294591	0.0341217	0.0180596	0.0557023	0.192479
ENSG00000106327	brown	-0.093	0.073	-0.054	0.008	-0.271	-0.151	-0.352	-0.19	0.144	0.533	0.667	-0.153	0.194	-0.316	-0.389	0.537432	0.630829	0.722883	0.959487	0.0687678	0.315665	0.0165045	0.205525	0.338319	0.000136381	4.21067e-07	0.309768	0.197219	0.0321233	0.00758264
ENSG00000107077	brown	-0.04	-0.175	-0.151	-0.092	0.292	0.125	0.355	0.021	0.314	-0.398	0.033	-0.277	-0.306	-0.129	-0.453	0.791018	0.243541	0.317581	0.542544	0.0492743	0.406389	0.0155081	0.888048	0.0338199	0.0062083	0.826276	0.0621506	0.0385429	0.394495	0.00157758
ENSG00000107263	brown	-0.222	0.135	0.091	-0.186	-0.218	-0.204	-0.076	0.224	0.206	0.376	0.418	0.107	-0.043	-0.167	-0.069	0.137624	0.369451	0.546874	0.215853	0.146466	0.174925	0.614394	0.133671	0.170504	0.00993372	0.00384562	0.477223	0.777632	0.268516	0.647631
ENSG00000108433	brown	-0.211	-0.002	-0.049	-0.085	-0.189	-0.192	-0.201	-0.127	-0.013	0.363	0.314	0.107	0.145	0.171	-0.14	0.158253	0.987515	0.747739	0.575726	0.207916	0.201374	0.181458	0.401152	0.929422	0.0132406	0.0335024	0.477127	0.3363	0.256947	0.353025
ENSG00000108557	brown	-0.334	-0.24	-0.153	-0.108	-0.272	-0.226	-0.212	0.019	0.024	0.364	0.349	0.302	0.258	-0.034	-0.135	0.0234235	0.108623	0.310111	0.474816	0.0672909	0.131042	0.157735	0.899352	0.876681	0.0128577	0.0175189	0.0410332	0.0832057	0.823005	0.370437
ENSG00000108700	brown	0	-0.233	-0.041	0.03	0.19	-0.008	0.009	0.014	-0.126	-0.401	-0.371	-0.085	-0.158	0.218	0.05	0.998328	0.118711	0.786079	0.843506	0.205526	0.956407	0.952862	0.924746	0.405068	0.00571154	0.0111456	0.575814	0.2949	0.144696	0.740801
ENSG00000108984	brown	0.143	-0.303	-0.335	0.121	0.177	0.24	0.368	0.154	0.01	-0.439	-0.257	-0.068	-0.167	0.054	-0.002	0.342151	0.0409144	0.0229898	0.42187	0.239093	0.10888	0.0117635	0.307546	0.945115	0.00225406	0.0848898	0.655017	0.268224	0.723174	0.988373
ENSG00000109046	brown	0.166	0.142	-0.01	0.463	0.295	0.367	0.14	0.044	0.175	-0.404	-0.35	-0.108	-0.111	-0.237	0.087	0.269171	0.346369	0.950012	0.00121054	0.0466701	0.01216	0.3523	0.7732	0.244582	0.00530471	0.0172105	0.473752	0.46174	0.113223	0.56569
ENSG00000109458	brown	-0.261	-0.144	-0.03	-0.038	0.244	0.08	0.226	0.067	0.269	-0.376	-0.051	-0.167	-0.236	-0.049	-0.2	0.0793108	0.340461	0.844672	0.801692	0.101645	0.597424	0.130497	0.660276	0.0711227	0.00998228	0.737675	0.267284	0.11509	0.74732	0.183673
ENSG00000110047	brown	0.029	-0.02	-0.319	-0.101	-0.521	-0.224	-0.031	-0.289	-0.156	0.754	0.486	0.512	0.327	0.05	-0.009	0.849243	0.89512	0.0304534	0.502511	0.000205559	0.134763	0.83677	0.0510853	0.300855	1.42714e-09	0.000611292	0.000276386	0.0263476	0.740767	0.951296
ENSG00000110274	brown	-0.186	-0.027	-0.129	-0.121	-0.578	-0.392	-0.464	-0.355	-0.227	0.637	0.53	0.077	0.205	0.079	-0.095	0.214885	0.857037	0.392334	0.424996	2.54779e-05	0.00699085	0.0011741	0.0155153	0.128632	1.94757e-06	0.000154198	0.61231	0.172474	0.601465	0.530999
ENSG00000110876	brown	-0.026	0.219	0.029	-0.257	-0.655	-0.449	-0.398	-0.136	-0.163	0.87	0.516	0.222	0.325	0.146	0.172	0.863556	0.143024	0.845773	0.0843605	7.7343e-07	0.00172539	0.00612824	0.369014	0.279536	4.32483e-15	0.000238992	0.13793	0.0276576	0.333215	0.254394
ENSG00000111667	brown	-0.1	-0.008	-0.151	-0.238	-0.804	-0.469	-0.47	-0.288	-0.324	0.956	0.613	0.388	0.333	0.137	0.13	0.509754	0.957049	0.316166	0.110679	1.6397e-11	0.00100198	0.000974869	0.0523444	0.0282816	4.33466e-25	6.04587e-06	0.00775407	0.0237207	0.362842	0.388254
ENSG00000112033	brown	0.335	0.037	-0.038	-0.1	0.128	-0.05	0.215	-0.006	-0.031	-0.364	-0.252	-0.137	-0.223	-0.041	0.233	0.0230253	0.809451	0.800504	0.509678	0.398366	0.741645	0.151158	0.965987	0.836685	0.0129655	0.0917405	0.364241	0.13686	0.78636	0.118816
ENSG00000114423	brown	0.275	0.055	0.055	0.087	0.332	0.18	0.202	-0.073	-0.071	-0.53	-0.469	-0.13	-0.367	0.035	0.063	0.0641553	0.715717	0.717281	0.565044	0.0241459	0.232144	0.179246	0.628489	0.640125	0.000153306	0.00100358	0.390913	0.0120075	0.815387	0.678615
ENSG00000114631	brown	-0.081	-0.038	-0.094	0.054	-0.214	-0.117	-0.242	-0.172	-0.165	0.489	0.362	0.3	0.064	-0.129	-0.076	0.591888	0.802333	0.535258	0.719662	0.15353	0.436899	0.105347	0.2524	0.273916	0.000560188	0.0134627	0.0430787	0.672782	0.391703	0.616886
ENSG00000114796	brown	-0.157	-0.199	-0.097	0.114	0.39	0.4	0.47	0.068	0.267	-0.369	-0.121	0.021	-0.28	-0.134	-0.31	0.297624	0.184285	0.523119	0.448922	0.00741104	0.00584146	0.00098591	0.655737	0.0730479	0.0115393	0.424481	0.891382	0.059278	0.373095	0.035741
ENSG00000115616	brown	-0.201	0.182	0.158	-0.116	-0.2	-0.103	-0.087	0.14	0.121	0.342	0.234	0.116	-0.045	-0.002	0.098	0.180941	0.227301	0.294869	0.440693	0.181983	0.494603	0.565564	0.353425	0.424215	0.0201739	0.117806	0.443855	0.768712	0.989064	0.515977
ENSG00000115844	brown	0.075	-0.088	-0.212	-0.3	-0.433	-0.384	-0.077	-0.162	-0.337	0.369	-0.012	0.465	0.052	0.379	0.345	0.622137	0.561523	0.156667	0.0424769	0.0026573	0.00850473	0.610033	0.283047	0.0219985	0.0115992	0.938693	0.0011434	0.732408	0.00945726	0.0187331
ENSG00000117020	brown	-0.061	-0.011	-0.085	0.214	-0.349	-0.159	-0.409	-0.132	-0.322	0.382	-0.021	0.418	0.279	0.096	0.367	0.686999	0.940683	0.574534	0.153858	0.0176123	0.290125	0.00478385	0.380599	0.0289782	0.00875938	0.889151	0.00382867	0.0608862	0.525705	0.0120669
ENSG00000120694	brown	0.099	0.107	0.074	0.192	0.645	0.536	0.24	0.277	0.18	-0.646	-0.444	-0.18	-0.034	-0.189	-0.038	0.513006	0.479015	0.62576	0.200879	1.29055e-06	0.000125453	0.108642	0.0625611	0.230762	1.25938e-06	0.0019856	0.231259	0.821082	0.208971	0.803835
ENSG00000120802	brown	0.032	0.008	0.119	0.356	0.293	0.288	0.111	0.11	0.05	-0.389	-0.468	-0.042	0.209	0.098	0.159	0.834373	0.956109	0.428987	0.0152218	0.0482461	0.0525556	0.462102	0.464795	0.74096	0.00747997	0.00104768	0.779145	0.162488	0.517347	0.292378
ENSG00000121570	brown	0.037	0.128	0.213	-0.268	0.264	0.117	0.151	0.218	0.132	-0.352	-0.123	-0.283	-0.112	0.046	-0.033	0.806766	0.398197	0.155871	0.0712716	0.0760142	0.437045	0.316805	0.144705	0.382157	0.0165011	0.417034	0.0567466	0.460352	0.761028	0.829216
ENSG00000122787	brown	-0.112	0.188	0.051	0.004	-0.344	-0.202	-0.393	-0.252	-0.024	0.409	0.235	-0.024	0.286	0.061	0.026	0.457463	0.210101	0.736649	0.98055	0.0192647	0.177689	0.00694399	0.0915692	0.875646	0.00474325	0.116727	0.872073	0.0542547	0.689117	0.86322
ENSG00000123453	brown	0.079	-0.212	-0.174	-0.07	-0.514	-0.297	-0.161	-0.346	-0.353	0.478	0.398	0.082	0.281	0.112	-0.051	0.60113	0.157635	0.246591	0.642622	0.000260364	0.0452792	0.283897	0.0186324	0.0161439	0.000772917	0.00613203	0.589081	0.0588225	0.45919	0.734839
ENSG00000124507	brown	0.151	-0.002	0.007	0.02	-0.264	-0.1	-0.35	-0.114	-0.033	0.381	0.362	-0.168	0.393	-0.083	-0.171	0.315664	0.991082	0.961732	0.897113	0.0762787	0.506374	0.0171564	0.44905	0.8267	0.00906508	0.013517	0.264629	0.00697443	0.585212	0.255002
ENSG00000125637	brown	-0.16	0.161	-0.022	-0.108	-0.678	-0.364	-0.361	-0.135	-0.187	0.901	0.543	0.358	0.299	0.023	0.178	0.28871	0.284479	0.886204	0.474116	2.29357e-07	0.0127966	0.0138157	0.370467	0.2136	1.58707e-17	9.74199e-05	0.0146539	0.0434298	0.878218	0.235452
ENSG00000125952	brown	0.243	-0.029	0.057	-0.032	0.361	0.212	0.646	0.321	0.18	-0.626	-0.621	0.117	-0.238	0.107	0.285	0.103446	0.84981	0.706611	0.831678	0.0137907	0.157782	1.25457e-06	0.0298593	0.23227	3.34762e-06	4.1218e-06	0.439806	0.110747	0.479497	0.054906
ENSG00000126107	brown	-0.244	0.033	0.005	-0.245	-0.629	-0.483	-0.46	-0.167	-0.195	0.851	0.62	0.365	0.116	0.059	0.07	0.101642	0.829592	0.975753	0.101498	2.8696e-06	0.000665194	0.0012933	0.268353	0.193843	6.89972e-14	4.42106e-06	0.012617	0.442148	0.696693	0.644954
ENSG00000126351	brown	-0.165	-0.179	-0.24	-0.227	-0.369	-0.393	-0.395	-0.084	-0.192	0.517	0.46	0.036	0.27	0.179	-0.204	0.274204	0.232997	0.107903	0.129913	0.0116131	0.00691272	0.00665118	0.579698	0.202101	0.000235315	0.00129938	0.809889	0.0695418	0.233762	0.174883
ENSG00000126934	brown	-0.153	0.331	0.124	-0.193	-0.324	-0.074	-0.216	-0.04	0.089	0.702	0.396	0.236	0.323	0.132	0.009	0.310152	0.0245574	0.412038	0.198107	0.027979	0.625761	0.148944	0.791435	0.558264	5.37724e-08	0.0064929	0.115084	0.0284509	0.380514	0.950394
ENSG00000128512	brown	-0.091	0.164	0.119	-0.004	0.259	0.218	0.233	0.156	0.225	-0.376	-0.382	0.059	-0.127	0.044	0.177	0.546231	0.277362	0.429582	0.980283	0.0825693	0.144963	0.119497	0.29968	0.132612	0.00993172	0.00870616	0.697463	0.399381	0.773471	0.240187
ENSG00000128641	brown	0.103	0.154	0.128	0.007	0.3	0.111	0.286	-0.006	0.315	-0.367	-0.047	-0.312	-0.266	-0.261	-0.193	0.49438	0.305732	0.396834	0.961191	0.0430695	0.462527	0.0538653	0.968576	0.0330638	0.0122395	0.754085	0.0349377	0.0740384	0.080227	0.197933
ENSG00000129245	brown	-0.12	0.239	0.022	-0.239	-0.655	-0.455	-0.511	-0.244	-0.245	0.803	0.537	0.245	0.14	0.137	0.196	0.427915	0.110275	0.885101	0.109158	7.70246e-07	0.00149035	0.000287801	0.101962	0.101261	1.92599e-11	0.000119584	0.101258	0.354099	0.362364	0.191722
ENSG00000129682	brown	-0.067	-0.141	-0.034	0.035	0.206	0.252	0.036	0.033	0.133	-0.319	-0.009	-0.343	-0.089	0.002	-0.26	0.660456	0.348391	0.824395	0.815511	0.169857	0.0908135	0.811129	0.826429	0.377822	0.0309242	0.954172	0.0195267	0.557291	0.989093	0.0804284
ENSG00000129925	brown	0.043	0.144	0.138	-0.224	-0.393	-0.397	-0.328	-0.193	-0.217	0.492	0.406	0.163	0.02	0.139	-0.006	0.775963	0.340443	0.360173	0.135015	0.00685533	0.00632138	0.0260759	0.199829	0.147313	0.000522552	0.00510346	0.279767	0.895771	0.357657	0.969449
ENSG00000130158	brown	0.104	0.034	0.171	-0.107	-0.41	-0.205	-0.1	-0.1	-0.385	0.497	0.119	0.491	0.227	0.239	0.359	0.49037	0.820445	0.256016	0.48092	0.0046949	0.171513	0.508188	0.506554	0.00832754	0.000447208	0.431013	0.000527163	0.129782	0.108986	0.0143086
ENSG00000130881	brown	0.142	-0.104	-0.101	0.134	0.317	0.08	0.442	-0.003	0.244	-0.356	-0.063	-0.179	-0.177	-0.192	-0.306	0.345637	0.492958	0.502443	0.375274	0.0316903	0.596283	0.00209413	0.984378	0.102319	0.0151318	0.678416	0.234605	0.239476	0.201057	0.0383468
ENSG00000131711	brown	0.31	-0.021	-0.183	0.064	0.346	0.245	0.463	0.009	-0.023	-0.483	-0.48	0.061	-0.069	0.132	0.174	0.0363436	0.890004	0.222299	0.672802	0.018489	0.1008	0.00120323	0.95261	0.880119	0.000664964	0.000740876	0.689376	0.646681	0.382428	0.246578
ENSG00000131808	brown	-0.177	0.056	0.014	-0.117	-0.28	-0.03	0.05	0.004	-0.121	0.301	0.095	0.291	-0.108	-0.101	0.214	0.239861	0.710594	0.927758	0.438472	0.0597056	0.841537	0.740942	0.980433	0.422855	0.0421731	0.530391	0.0497558	0.475101	0.503293	0.152936
ENSG00000132017	brown	-0.293	0.031	-0.011	-0.164	-0.671	-0.423	-0.429	-0.154	-0.194	0.835	0.677	0.18	0.068	-0.08	0.002	0.0482401	0.835743	0.940727	0.276306	3.25187e-07	0.00337604	0.00296569	0.307972	0.195561	5.66144e-13	2.43757e-07	0.23137	0.655035	0.599296	0.988784
ENSG00000132424	brown	0.11	-0.054	-0.057	0.382	0.543	0.578	0.372	0.023	0.266	-0.601	-0.236	-0.358	-0.379	-0.369	-0.352	0.466619	0.721818	0.707537	0.00871776	9.77819e-05	2.61122e-05	0.0108897	0.879758	0.0742852	1.02138e-05	0.114551	0.0144492	0.00940522	0.0115185	0.0163618
ENSG00000132589	brown	-0.17	0.075	-0.125	-0.129	-0.524	-0.208	-0.431	-0.381	-0.227	0.866	0.617	0.334	0.389	0.035	-0.096	0.259962	0.621028	0.409506	0.392953	0.000184726	0.164571	0.00276007	0.00891351	0.129958	7.90178e-15	4.94549e-06	0.0231598	0.00755181	0.815145	0.527422
ENSG00000133101	brown	0.231	-0.295	-0.219	-0.222	0.153	0.045	0.239	-0.089	-0.243	-0.496	-0.544	-0.069	-0.048	0.398	0.289	0.12254	0.0464323	0.143229	0.138936	0.309766	0.767381	0.108949	0.555104	0.104163	0.00045914	9.43444e-05	0.648243	0.752919	0.00619907	0.0515749
ENSG00000134352	brown	-0.147	-0.403	-0.332	0.134	0.182	0.262	0.292	0.044	-0.069	-0.426	-0.326	0.021	-0.189	0.03	0.027	0.329394	0.00544628	0.0241946	0.374122	0.225136	0.0791421	0.0487514	0.773758	0.650732	0.00318997	0.0272493	0.892231	0.207563	0.843052	0.859637
ENSG00000134438	brown	-0.142	0.149	0.171	0.072	-0.151	0.056	-0.11	-0.068	-0.066	0.371	0.175	0.277	-0.121	-0.093	0.072	0.345381	0.324297	0.255599	0.635451	0.315199	0.712085	0.466324	0.6542	0.663542	0.0110273	0.243425	0.0622342	0.42135	0.5372	0.633008
ENSG00000135414	brown	-0.133	0.06	-0.04	-0.173	-0.386	-0.308	-0.292	-0.033	0.009	0.708	0.65	0.157	0.307	-0.015	-0.185	0.377096	0.692205	0.790293	0.249939	0.00813866	0.0375233	0.0486276	0.825217	0.951894	3.78424e-08	1.03283e-06	0.296729	0.0382449	0.918691	0.219574
ENSG00000135486	brown	0.089	-0.211	-0.02	0.005	0.442	0.376	0.471	0.087	0.04	-0.644	-0.439	0.055	-0.359	-0.058	-0.039	0.557089	0.15916	0.897125	0.971576	0.0020797	0.0100092	0.00096458	0.563511	0.792179	1.36137e-06	0.00229343	0.714639	0.0142687	0.700956	0.798688
ENSG00000136267	brown	0.259	-0.086	0.063	-0.267	0.066	-0.1	0.146	0.152	0.008	-0.417	-0.304	-0.027	-0.046	0.009	0.227	0.0819968	0.571655	0.676213	0.0726992	0.661063	0.510483	0.33162	0.3148	0.959825	0.00391836	0.0396803	0.860658	0.759817	0.951863	0.12937
ENSG00000136450	brown	-0.191	-0.044	0.061	0.335	0.336	0.21	-0.03	0.28	0.16	-0.384	-0.262	-0.079	-0.076	-0.242	0	0.202418	0.77087	0.68498	0.0229428	0.0223414	0.160883	0.841087	0.0595647	0.289343	0.008376	0.0788986	0.601785	0.613491	0.105396	0.997807
ENSG00000136943	brown	-0.157	-0.104	-0.12	0.02	-0.398	-0.141	-0.113	-0.21	-0.173	0.412	0.012	0.5	0.205	0.172	0.343	0.298905	0.493439	0.427182	0.896373	0.00618832	0.348717	0.456124	0.161573	0.250028	0.00443661	0.936623	0.00040534	0.171113	0.252454	0.0197148
ENSG00000137497	brown	-0.205	0.031	-0.168	0.078	-0.495	-0.12	-0.269	-0.12	-0.236	0.768	0.272	0.572	0.295	0.075	0.222	0.171123	0.836116	0.265459	0.605754	0.000476535	0.428077	0.0708702	0.426387	0.11499	4.64772e-10	0.0674946	3.22149e-05	0.0466225	0.620236	0.138538
ENSG00000138081	brown	-0.091	-0.035	0.145	0.1	0.462	0.294	0.334	0.22	0.347	-0.512	-0.236	-0.153	-0.108	-0.119	-0.301	0.549675	0.816059	0.337117	0.51024	0.00121937	0.0476326	0.0233621	0.142055	0.0181503	0.000275198	0.114801	0.309998	0.475716	0.432358	0.0421349
ENSG00000138111	brown	-0.309	0.231	0.172	-0.061	-0.175	-0.171	-0.078	0.151	0.211	0.488	0.477	0.279	0.257	-0.157	-0.137	0.0365122	0.122934	0.253989	0.684743	0.244927	0.256314	0.605858	0.316502	0.16008	0.000575167	0.000808399	0.060354	0.0849023	0.298269	0.365077
ENSG00000138468	brown	-0.027	-0.04	-0.031	0.319	0.458	0.492	0.039	0.024	-0.077	-0.478	-0.394	0.083	-0.203	-0.185	0.023	0.860342	0.794101	0.835537	0.0305372	0.00137075	0.000513519	0.797271	0.872548	0.610094	0.00078443	0.00676868	0.583119	0.175083	0.217357	0.877891
ENSG00000139835	brown	0.126	0.095	0.134	-0.176	0.307	0.037	0.123	-0.037	0.026	-0.387	-0.058	-0.279	-0.183	-0.113	-0.275	0.402428	0.530446	0.374596	0.241625	0.0378928	0.809633	0.415735	0.806428	0.866233	0.00787024	0.70017	0.0602495	0.223104	0.455978	0.0645052
ENSG00000139874	brown	-0.25	-0.151	-0.13	0.354	0.471	0.449	0.324	0.177	0.167	-0.602	-0.362	-0.156	-0.25	-0.013	-0.186	0.0937427	0.317861	0.38985	0.0157318	0.000951592	0.00176787	0.0283019	0.240614	0.268432	9.47638e-06	0.0135283	0.300229	0.0939572	0.931435	0.21669
ENSG00000140297	brown	0.156	0.021	0.096	0.029	0.299	0.331	0.225	-0.051	0.016	-0.505	-0.496	-0.115	-0.149	0.002	0.273	0.300123	0.890736	0.523552	0.848234	0.0437396	0.0245869	0.13336	0.736124	0.916031	0.000340939	0.000462421	0.445066	0.322338	0.989897	0.0660482
ENSG00000141524	brown	-0.129	0.035	-0.177	-0.144	-0.774	-0.459	-0.496	-0.352	-0.321	0.938	0.616	0.314	0.41	0.103	0.081	0.392423	0.815253	0.239399	0.340322	2.90319e-10	0.00135209	0.000459188	0.0164694	0.0296038	6.89377e-22	5.1334e-06	0.0336218	0.00462937	0.49455	0.593755
ENSG00000143199	brown	0.122	-0.012	-0.093	-0.136	-0.33	-0.252	-0.057	-0.168	-0.331	0.342	0.151	0.134	0.198	0.183	0.082	0.418942	0.939154	0.539778	0.367664	0.024931	0.0915515	0.705392	0.26512	0.0244843	0.0201887	0.316863	0.373756	0.18805	0.224392	0.588322
ENSG00000143434	brown	-0.119	-0.015	-0.251	0.196	-0.433	-0.074	-0.179	-0.427	-0.239	0.529	0.33	0.17	0.191	0.185	0.041	0.430437	0.92277	0.0929993	0.191189	0.00267066	0.625336	0.232957	0.00305036	0.109373	0.000158438	0.0249014	0.25884	0.204459	0.218617	0.785987
ENSG00000143776	brown	-0.12	0.112	0.103	-0.026	-0.344	-0.315	-0.355	-0.118	-0.01	0.493	0.586	-0.205	0.024	-0.121	-0.279	0.426309	0.458793	0.494846	0.865896	0.0192699	0.0328508	0.0153815	0.434582	0.948229	0.000493655	1.86332e-05	0.17248	0.875303	0.422497	0.0601473
ENSG00000144061	brown	0.139	-0.006	0.056	0.015	-0.288	-0.27	-0.378	-0.047	-0.139	0.466	0.378	0.159	0.263	0.065	-0.05	0.358316	0.968521	0.712412	0.918858	0.0525771	0.0698884	0.00962969	0.756681	0.358617	0.00109178	0.00949428	0.290908	0.0777049	0.668442	0.743001
ENSG00000146856	brown	0.047	0.108	0.165	-0.02	0.484	0.355	0.548	0.239	0.209	-0.497	-0.269	0.038	-0.362	-0.259	-0.002	0.757615	0.474484	0.272314	0.897459	0.000655648	0.0155127	7.9827e-05	0.109079	0.163239	0.000439639	0.0702491	0.802766	0.0134685	0.0817657	0.988433
ENSG00000147231	brown	0.056	-0.075	-0.076	0.554	0.481	0.364	-0.005	-0.114	0.046	-0.473	-0.247	-0.081	-0.124	-0.251	-0.198	0.711401	0.619851	0.614684	6.50459e-05	0.000717647	0.0128662	0.972989	0.451645	0.76342	0.000894812	0.0973344	0.593442	0.411391	0.0929675	0.186742
ENSG00000148341	brown	-0.211	0.008	-0.109	-0.235	-0.757	-0.379	-0.403	-0.233	-0.241	0.883	0.636	0.226	0.297	0.114	0.094	0.159791	0.957607	0.469123	0.11559	1.15104e-09	0.00931942	0.00554599	0.118588	0.106841	4.70451e-16	2.00107e-06	0.130577	0.0447291	0.45195	0.53385
ENSG00000148344	brown	0.103	0.253	0.294	-0.175	0.285	0.022	0.266	0.151	0.108	-0.434	-0.342	-0.214	-0.116	0.229	0.194	0.495842	0.0897004	0.0476796	0.243764	0.0547258	0.887086	0.0734743	0.316704	0.475643	0.00261172	0.0201026	0.15325	0.44277	0.125814	0.197268
ENSG00000148516	brown	0.001	-0.176	-0.283	0.028	0.368	0.416	0.283	-0.039	0.033	-0.451	-0.175	-0.118	-0.173	-0.003	-0.191	0.993291	0.242061	0.0565158	0.854007	0.0118896	0.00405782	0.0568272	0.797639	0.825583	0.0016513	0.245369	0.433726	0.249507	0.98626	0.203542
ENSG00000148671	brown	-0.075	-0.159	-0.107	0.03	-0.27	-0.115	-0.096	-0.357	-0.084	0.332	0.357	0.048	0.036	-0.101	-0.11	0.618698	0.289729	0.479359	0.840715	0.0696029	0.445223	0.524786	0.0149726	0.576708	0.0242328	0.0148029	0.750502	0.810266	0.504498	0.468691
ENSG00000149527	brown	-0.229	0.005	-0.119	-0.079	-0.477	-0.391	-0.336	-0.268	-0.039	0.697	0.634	0.313	-0.018	-0.176	-0.184	0.126554	0.971438	0.431243	0.600555	0.000805804	0.00714285	0.0223242	0.0719685	0.796672	7.29853e-08	2.2937e-06	0.0342459	0.904633	0.241927	0.221672
ENSG00000151474	brown	0.012	-0.119	-0.095	0.155	0.353	0.329	0.186	0.025	0.218	-0.397	-0.121	-0.305	-0.089	-0.155	-0.347	0.939055	0.429	0.528992	0.305151	0.0162253	0.0258179	0.21575	0.869543	0.145833	0.00636076	0.424579	0.0395894	0.555429	0.302706	0.0182027
ENSG00000152270	brown	0.269	-0.086	0.041	-0.073	0.432	0.19	0.352	0.133	0.289	-0.467	0	-0.326	-0.45	-0.233	-0.427	0.0702027	0.567665	0.788512	0.628554	0.00269169	0.205718	0.016376	0.379987	0.0511329	0.00106108	0.999327	0.0269083	0.00170936	0.119857	0.00306787
ENSG00000152977	brown	0.043	0.033	0.151	0.308	0.378	0.271	-0.038	0.124	0.11	-0.455	-0.295	-0.417	0.024	-0.148	-0.19	0.775523	0.827095	0.316261	0.0373293	0.00957968	0.0689214	0.801721	0.412744	0.467657	0.0014879	0.0465342	0.0038927	0.873894	0.327653	0.206499
ENSG00000153250	brown	0.138	0.011	0.176	0.311	0.844	0.568	0.385	0.316	0.291	-0.832	-0.604	-0.211	-0.207	-0.21	-0.213	0.360032	0.940199	0.242989	0.0351584	1.8425e-13	3.81313e-05	0.00822458	0.0322812	0.0495809	7.47638e-13	8.69584e-06	0.15946	0.168016	0.161541	0.155347
ENSG00000153885	brown	0.174	0.452	0.185	-0.194	-0.332	-0.314	-0.328	-0.228	-0.094	0.358	0.207	0.111	0.088	-0.03	0.268	0.246392	0.00159497	0.218556	0.195622	0.0240713	0.0334246	0.0260414	0.126835	0.534351	0.0145289	0.16747	0.464651	0.558807	0.844333	0.0721507
ENSG00000153933	brown	0.135	-0.072	-0.038	0.185	0.431	0.206	0.518	0.147	0.317	-0.466	-0.119	-0.154	-0.352	-0.335	-0.266	0.370213	0.63399	0.803143	0.219274	0.00278719	0.170051	0.000227983	0.3309	0.031837	0.00111104	0.429423	0.307576	0.0165653	0.0228104	0.0734807
ENSG00000154118	brown	0.117	-0.169	-0.086	0.042	0.139	0.011	0.18	-0.067	0.045	-0.409	-0.272	0.071	-0.208	-0.062	-0.003	0.438918	0.261327	0.570168	0.780115	0.356905	0.944124	0.232488	0.657057	0.765852	0.004818	0.0679044	0.641027	0.16633	0.680831	0.9843
ENSG00000155252	brown	-0.052	-0.026	-0.126	0.158	0.256	0.41	0.154	-0.157	0.031	-0.433	-0.267	-0.227	-0.123	0.032	-0.039	0.731707	0.863525	0.405368	0.294491	0.085345	0.00461626	0.306322	0.298775	0.840399	0.00261917	0.0733513	0.128642	0.41562	0.831031	0.798406
ENSG00000157765	brown	0.06	-0.301	-0.035	-0.111	0.262	0.158	0.272	0.175	0.047	-0.51	-0.308	-0.063	-0.293	-0.098	0.014	0.691799	0.0421598	0.817315	0.461552	0.0789453	0.294835	0.0676389	0.244133	0.754908	0.00029556	0.0372758	0.676371	0.047745	0.517688	0.928346
ENSG00000159267	brown	0.278	0.042	0.15	-0.064	0.387	0.214	0.444	0.09	0.29	-0.427	-0.046	-0.348	-0.118	-0.314	-0.32	0.0617401	0.784111	0.319603	0.672319	0.00783303	0.153561	0.0019771	0.550975	0.0505157	0.00304509	0.759595	0.0178925	0.435073	0.0337978	0.0299169
ENSG00000159455	brown	-0.096	0.149	0.19	0.039	0.237	0.21	0.154	0.119	0.169	-0.36	-0.256	-0.161	-0.303	-0.056	0.039	0.526934	0.323903	0.205927	0.794601	0.112854	0.16049	0.30813	0.430471	0.261229	0.0140394	0.0856123	0.285872	0.040721	0.710656	0.795957
ENSG00000159640	brown	-0.14	0.16	-0.044	-0.028	-0.49	-0.218	-0.309	-0.092	-0.187	0.537	0.167	0.399	0.085	0.077	0.264	0.354371	0.289366	0.769814	0.851167	0.000548954	0.145878	0.036961	0.544763	0.213499	0.000120739	0.268426	0.00607339	0.575823	0.608752	0.0767645
ENSG00000159708	brown	-0.037	-0.054	0.003	-0.016	0.307	0.041	0.142	0.063	0.154	-0.366	-0.032	-0.312	-0.2	-0.02	-0.309	0.807703	0.721218	0.985394	0.916519	0.0376758	0.788395	0.346672	0.675086	0.307427	0.0122967	0.832721	0.0347398	0.183419	0.89331	0.0367767
ENSG00000160113	brown	-0.072	-0.071	-0.035	0	-0.408	-0.293	-0.2	-0.11	-0.159	0.529	0.414	0.154	0.034	-0.001	0.102	0.634861	0.637764	0.818991	0.998334	0.0049391	0.0477486	0.183673	0.466497	0.291663	0.000155824	0.00418539	0.305306	0.823552	0.993343	0.501961
ENSG00000160445	brown	-0.346	0.191	0.015	0.14	-0.002	-0.003	-0.098	0.07	0.284	0.488	0.573	0.166	0.069	-0.381	-0.484	0.018604	0.203761	0.920445	0.354426	0.98845	0.983104	0.517217	0.642469	0.0556653	0.000576583	3.17444e-05	0.26993	0.646802	0.00907916	0.000661506
ENSG00000162227	brown	-0.238	0.05	-0.042	0.036	-0.384	-0.107	-0.253	-0.168	-0.06	0.69	0.426	0.477	0.293	-0.044	-0.023	0.110536	0.743437	0.782329	0.812703	0.00839857	0.47955	0.0897779	0.265429	0.693652	1.16115e-07	0.00316918	0.000805159	0.0479592	0.773725	0.881586
ENSG00000162337	brown	-0.13	0.163	-0.048	0.233	-0.267	-0.102	-0.373	-0.046	-0.135	0.499	0.136	0.193	0.436	0.231	0.145	0.388993	0.278199	0.750346	0.118379	0.0730844	0.500265	0.0105981	0.761151	0.372832	0.000419595	0.366961	0.199146	0.00245357	0.123261	0.3375
ENSG00000162676	brown	-0.027	0.234	-0.184	0.057	-0.146	0.061	-0.123	-0.425	-0.059	0.378	0.352	0.261	-0.036	-0.163	-0.168	0.859832	0.116971	0.221002	0.708791	0.333709	0.689331	0.415298	0.00320199	0.696707	0.00952857	0.0165322	0.0801491	0.811041	0.279565	0.263818
ENSG00000163348	brown	-0.217	0.071	0.004	0.1	-0.414	-0.062	-0.335	-0.142	-0.081	0.703	0.46	0.328	0.506	-0.038	-0.018	0.14755	0.641203	0.976409	0.508463	0.0042354	0.680807	0.0228018	0.348116	0.594206	5.02174e-08	0.00131281	0.0260638	0.000335016	0.803817	0.90698
ENSG00000163735	brown	0.49	0.122	-0.019	-0.037	0.241	0.186	0.388	-0.048	-0.155	-0.449	-0.485	0.095	-0.12	0.055	0.247	0.000552626	0.420878	0.899791	0.806171	0.106452	0.216064	0.00765237	0.751996	0.302295	0.00172895	0.000630444	0.528629	0.428026	0.715939	0.0980595
ENSG00000163884	brown	0.271	0.06	-0.148	-0.29	-0.426	-0.428	-0.057	-0.118	-0.137	0.414	0.294	0.193	0.281	0.057	0.151	0.0688826	0.692824	0.327532	0.0507731	0.00316089	0.00300306	0.708558	0.436129	0.362214	0.00426187	0.0476497	0.199637	0.0589792	0.708487	0.315789
ENSG00000165509	brown	-0.17	-0.039	-0.099	-0.001	-0.212	0.014	-0.04	-0.123	-0.095	0.423	0.157	0.157	0.166	0.217	0.118	0.259622	0.796815	0.51299	0.996784	0.157395	0.928022	0.79087	0.415653	0.531653	0.00338986	0.29727	0.296061	0.270065	0.14801	0.434783
ENSG00000166974	brown	-0.147	0.065	0.002	0.136	0.296	0.234	0.006	-0.053	0.03	-0.477	-0.236	-0.253	-0.285	-0.119	-0.102	0.328021	0.669922	0.990968	0.366452	0.0460971	0.117419	0.970478	0.724083	0.840783	0.000795336	0.113883	0.0897062	0.054993	0.429223	0.498429
ENSG00000167291	brown	-0.123	0.094	0.1	-0.283	-0.197	-0.223	-0.003	0.06	-0.034	0.395	0.461	0.231	-0.209	-0.237	-0.107	0.415029	0.536278	0.508177	0.0567299	0.189834	0.135617	0.985445	0.691323	0.822334	0.00655045	0.00124949	0.121653	0.164293	0.112832	0.480186
ENSG00000168067	brown	-0.129	0.081	-0.108	-0.084	-0.53	-0.366	-0.271	-0.235	-0.128	0.815	0.687	0.228	0.236	-0.066	-0.093	0.394263	0.594784	0.474187	0.576865	0.000153858	0.012275	0.0684978	0.116151	0.398113	5.39413e-12	1.38169e-07	0.128279	0.113885	0.66236	0.53943
ENSG00000168268	brown	0.034	0.216	0.219	-0.15	-0.223	-0.128	-0.071	0.131	0.053	0.391	0.343	-0.021	0.074	-0.236	0.013	0.824549	0.149834	0.143398	0.318381	0.136751	0.396295	0.639408	0.38443	0.724306	0.00727702	0.019558	0.888601	0.62474	0.113934	0.933334
ENSG00000169035	brown	0.247	-0.114	-0.221	0.024	0.127	0.095	0.094	-0.024	-0.124	-0.371	-0.31	-0.154	-0.271	0.037	0.126	0.0976213	0.450589	0.140719	0.875187	0.399701	0.52784	0.534484	0.873184	0.412476	0.0112358	0.0362516	0.307861	0.0688592	0.808792	0.402394
ENSG00000169136	brown	-0.225	0.076	-0.038	-0.156	-0.259	-0.204	-0.203	-0.016	0.16	0.355	0.416	0.027	0.05	-0.112	-0.089	0.133125	0.614417	0.80399	0.300026	0.0820691	0.174821	0.177035	0.917238	0.288851	0.0153947	0.0039901	0.860745	0.743231	0.457574	0.555237
ENSG00000169220	brown	-0.082	0.199	-0.028	-0.235	-0.682	-0.494	-0.526	-0.241	-0.264	0.934	0.579	0.376	0.35	0.078	0.156	0.589016	0.184428	0.853848	0.116594	1.82917e-07	0.000490783	0.000171394	0.106165	0.0761813	2.78005e-21	2.46408e-05	0.0100044	0.017009	0.60683	0.301776
ENSG00000169432	brown	-0.148	0.168	-0.135	-0.057	-0.239	-0.046	-0.138	-0.169	-0.124	0.338	0.151	0.372	0.129	-0.075	0.159	0.325406	0.264071	0.370169	0.706532	0.109561	0.760489	0.360256	0.261897	0.41194	0.0216654	0.317169	0.0108216	0.39144	0.620666	0.292022
ENSG00000169710	brown	-0.29	0.048	0.012	-0.163	-0.236	-0.132	-0.202	-0.221	0.1	0.455	0.549	0.268	-0.114	-0.26	-0.239	0.0504538	0.752156	0.936877	0.278813	0.115069	0.383403	0.178895	0.140427	0.509309	0.00149126	7.69336e-05	0.0718414	0.452424	0.0813525	0.109121
ENSG00000169851	brown	0.02	0.049	0.188	-0.239	-0.444	-0.365	-0.187	0.085	-0.242	0.423	0.033	0.299	0.152	0.354	0.384	0.892527	0.745614	0.211417	0.109224	0.00199293	0.0127005	0.213678	0.575262	0.105403	0.00337921	0.825942	0.0434707	0.314685	0.0157655	0.00835982
ENSG00000169905	brown	0.225	0.083	0.074	-0.075	0.568	0.42	0.415	0.12	0.255	-0.612	-0.275	-0.353	-0.153	-0.065	-0.272	0.133296	0.583937	0.622722	0.619586	3.90439e-05	0.00368349	0.00409075	0.428084	0.0868907	6.14612e-06	0.0639616	0.0162283	0.310476	0.670146	0.0674709
ENSG00000170891	brown	0.113	0.09	0.017	-0.312	0.071	-0.113	0.162	0.048	-0.014	-0.395	-0.38	-0.031	-0.169	0.162	0.336	0.455752	0.55102	0.911924	0.0350025	0.639648	0.454744	0.282468	0.751915	0.925896	0.00662662	0.00921364	0.837407	0.261804	0.282092	0.0224307
ENSG00000171189	brown	0.076	-0.033	-0.052	0.075	0.196	0.098	0.28	-0.03	0.116	-0.464	-0.203	-0.259	-0.024	0.235	-0.128	0.613379	0.827985	0.73327	0.619048	0.192447	0.518421	0.0599326	0.841141	0.441581	0.00116371	0.176826	0.0820405	0.876567	0.115315	0.397875
ENSG00000171223	brown	-0.203	-0.067	-0.144	-0.164	-0.351	-0.077	0.036	-0.066	-0.074	0.45	0.184	0.393	0.212	0.12	0.059	0.176268	0.658488	0.338659	0.27651	0.0167563	0.611346	0.813299	0.664238	0.622759	0.0017047	0.221178	0.00697292	0.156581	0.427717	0.695531
ENSG00000171914	brown	0.011	0.025	0.029	-0.41	-0.548	-0.396	-0.262	-0.172	-0.395	0.524	0.08	0.456	0.181	0.496	0.507	0.943401	0.870657	0.845855	0.00461388	7.96197e-05	0.00645384	0.0780589	0.25401	0.00666273	0.000186201	0.598878	0.00142924	0.229405	0.000462828	0.000324018
ENSG00000173511	brown	-0.211	-0.163	-0.212	-0.155	-0.746	-0.443	-0.501	-0.209	-0.408	0.742	0.419	0.123	0.388	0.274	0.201	0.159436	0.278141	0.156838	0.303615	2.73768e-09	0.00203606	0.000389603	0.163971	0.00488856	3.53317e-09	0.00374395	0.415171	0.00763128	0.0655352	0.180088
ENSG00000173559	brown	0.307	0.081	0.092	-0.066	0.471	0.061	0.401	0.221	0.273	-0.567	-0.179	-0.351	-0.163	-0.185	-0.209	0.037952	0.592081	0.544486	0.663435	0.000963394	0.685127	0.00580725	0.140314	0.065983	3.91286e-05	0.234789	0.0166134	0.278536	0.218906	0.163792
ENSG00000173638	brown	-0.061	0.151	0.063	-0.217	-0.398	-0.291	-0.301	-0.011	0.028	0.602	0.319	0.263	0.194	0.139	0.082	0.686596	0.318072	0.677688	0.147866	0.00615506	0.0494289	0.0418875	0.942632	0.851008	9.62824e-06	0.0307402	0.0778686	0.197316	0.358447	0.588768
ENSG00000173889	brown	-0.071	0.004	-0.082	0.379	0.403	0.289	0.107	0.041	0.233	-0.422	-0.122	-0.257	0.099	-0.103	-0.313	0.637058	0.97667	0.587309	0.00939256	0.00544232	0.0514611	0.478861	0.785172	0.119513	0.003459	0.418155	0.0849605	0.513097	0.495883	0.0340735
ENSG00000174944	brown	-0.006	0.132	0.318	0.064	0.483	0.194	0.213	0.399	0.349	-0.511	-0.188	-0.32	-0.216	-0.303	-0.165	0.968404	0.381966	0.0313573	0.674299	0.000666797	0.195587	0.154375	0.00607402	0.0176128	0.000285193	0.212073	0.0300538	0.149943	0.0406174	0.274045
ENSG00000175003	brown	-0.026	-0.108	-0.256	-0.028	-0.408	-0.207	-0.049	-0.126	-0.125	0.499	0.288	0.259	0.089	0.189	0.103	0.863476	0.476273	0.0858126	0.855573	0.00485395	0.166588	0.74802	0.405224	0.409374	0.000420122	0.0521712	0.0827188	0.555403	0.209084	0.497352
ENSG00000175727	brown	-0.387	0.108	-0.062	0.256	-0.13	0.07	-0.304	-0.094	0.138	0.484	0.457	0.248	-0.039	-0.387	-0.294	0.00787681	0.473713	0.681701	0.0865428	0.387823	0.645001	0.0401529	0.534805	0.358803	0.00065988	0.00141962	0.0960809	0.794653	0.00793945	0.0476982
ENSG00000176046	brown	0.032	0.039	0.069	-0.082	-0.343	-0.129	-0.18	-0.115	-0.156	0.487	0.377	0.155	0.329	0.074	-0.067	0.831714	0.794912	0.648315	0.588725	0.0197218	0.394532	0.230043	0.446735	0.300295	0.000606765	0.00983924	0.302722	0.0256962	0.623613	0.658441
ENSG00000176387	brown	0.139	-0.134	-0.071	0.089	0.218	0.175	0.508	0.225	0.087	-0.468	-0.372	-0.033	-0.058	-0.024	0.087	0.35536	0.375387	0.637326	0.555546	0.144872	0.244196	0.000312306	0.132885	0.56553	0.00103112	0.0110218	0.825692	0.699707	0.874399	0.564715
ENSG00000177374	brown	0.06	-0.007	-0.072	-0.134	-0.248	-0.131	-0.15	-0.049	0.067	0.412	0.437	0.108	0.109	-0.235	-0.157	0.692188	0.964164	0.632186	0.373257	0.0969722	0.384292	0.319871	0.747453	0.656483	0.00444673	0.00241188	0.47534	0.469064	0.115703	0.297315
ENSG00000177380	brown	-0.218	0.184	0.057	-0.155	-0.495	-0.356	-0.312	-0.177	0.095	0.649	0.633	0.136	0.199	-0.116	-0.188	0.145216	0.220869	0.706983	0.304279	0.000469731	0.0153159	0.0345626	0.238038	0.528817	1.09115e-06	2.36909e-06	0.368389	0.185818	0.443748	0.211513
ENSG00000178573	brown	-0.266	0.291	-0.017	-0.078	-0.289	-0.058	-0.284	-0.12	0.013	0.609	0.483	0.183	0.081	-0.019	-0.092	0.0734338	0.0494782	0.911718	0.605066	0.0510069	0.701706	0.0561792	0.42644	0.930817	6.95618e-06	0.000671906	0.222717	0.591149	0.897836	0.543253
ENSG00000178691	brown	-0.126	-0.111	-0.13	0.539	0.415	0.434	0.117	-0.031	0.215	-0.34	0.039	-0.19	-0.203	-0.369	-0.519	0.402867	0.4626	0.390731	0.000110327	0.00416512	0.00258642	0.439539	0.839865	0.152055	0.0207794	0.795144	0.205989	0.175089	0.0116587	0.000215936
ENSG00000178860	brown	-0.11	0.326	0.034	-0.196	-0.185	-0.135	-0.08	-0.074	0.113	0.324	0.285	0.092	0.121	-0.012	-0.075	0.465703	0.0272483	0.822419	0.191702	0.219281	0.369797	0.595896	0.624304	0.45486	0.0283001	0.0548888	0.544342	0.421571	0.93928	0.618494
ENSG00000180596	brown	0.504	0.124	0.031	-0.204	0.214	0.005	0.549	0.188	0.11	-0.508	-0.312	-0.102	-0.081	-0.002	0.123	0.000357625	0.411561	0.839566	0.173485	0.152572	0.973576	7.83007e-05	0.210846	0.465023	0.000312272	0.0347397	0.498092	0.591596	0.988337	0.416293
ENSG00000182197	brown	-0.047	0.088	0.174	0.078	0.463	0.415	0.51	0.099	0.157	-0.55	-0.464	-0.095	-0.236	0.081	0.037	0.756534	0.561362	0.246975	0.605864	0.00120982	0.00410721	0.000294051	0.512595	0.29799	7.60141e-05	0.00115182	0.531956	0.114187	0.591828	0.804938
ENSG00000183549	brown	-0.182	-0.04	-0.182	-0.049	-0.28	-0.067	-0.071	-0.212	-0.271	0.387	-0.002	0.364	0.044	0.249	0.194	0.226195	0.792663	0.225931	0.747432	0.059407	0.657463	0.639772	0.157869	0.0688712	0.00781723	0.988875	0.0130213	0.772259	0.0952603	0.195393
ENSG00000183963	brown	-0.228	0.016	0.088	-0.248	-0.277	-0.237	0.048	0.167	0.177	0.442	0.586	-0.09	0.046	-0.176	-0.219	0.128139	0.914528	0.55953	0.0965734	0.0623182	0.112556	0.752564	0.266795	0.239639	0.0021097	1.87791e-05	0.552919	0.760944	0.242937	0.143493
ENSG00000184500	brown	0.399	0.108	0.107	0.059	0.443	0.333	0.467	0.052	0.102	-0.524	-0.458	-0.015	-0.33	-0.195	-0.006	0.00605762	0.473685	0.477766	0.697818	0.00204675	0.0235421	0.00105946	0.729485	0.50047	0.000189015	0.00138095	0.922911	0.0250579	0.194992	0.96748
ENSG00000184922	brown	-0.25	-0.057	-0.104	-0.242	-0.649	-0.464	-0.361	-0.167	-0.152	0.827	0.721	0.302	0.097	-0.072	-0.036	0.0937445	0.706871	0.489512	0.105337	1.06146e-06	0.00117542	0.0138296	0.267697	0.312092	1.41002e-12	1.59108e-08	0.0412647	0.523265	0.635056	0.813594
ENSG00000187122	brown	-0.35	-0.015	-0.022	0.03	-0.443	-0.173	-0.052	0.024	-0.099	0.371	0.048	0.427	-0.045	0.215	0.398	0.0171593	0.919272	0.8867	0.845475	0.00205953	0.251422	0.732425	0.871759	0.51306	0.0112364	0.752227	0.00310187	0.768782	0.150753	0.006112
ENSG00000188130	brown	0.036	0.112	-0.144	-0.025	-0.699	-0.421	-0.491	-0.233	-0.324	0.774	0.322	0.424	0.413	0.166	0.368	0.812732	0.458026	0.340112	0.869723	6.35776e-08	0.00360503	0.000528436	0.11858	0.0282545	2.85075e-10	0.029073	0.00329512	0.0043283	0.270932	0.0119265
ENSG00000196187	brown	-0.2	-0.035	-0.056	0.094	-0.28	0.018	-0.412	-0.287	0.046	0.507	0.62	-0.156	0.163	-0.235	-0.437	0.182366	0.817523	0.711274	0.534633	0.0598353	0.906233	0.00443009	0.0534651	0.760937	0.000328491	4.31472e-06	0.301455	0.279803	0.115187	0.00239316
ENSG00000196189	brown	-0.037	0.226	0.372	-0.31	-0.436	-0.422	-0.25	0.14	-0.034	0.608	0.325	0.363	0.204	-0.022	0.264	0.808748	0.130389	0.0108969	0.036136	0.0024702	0.00352356	0.094051	0.355033	0.825059	7.38455e-06	0.0273221	0.0131011	0.174286	0.88591	0.0765893
ENSG00000196411	brown	-0.071	0.006	-0.159	-0.119	-0.569	-0.375	-0.279	-0.245	-0.296	0.593	0.325	0.165	0.216	0.079	0.158	0.638392	0.969296	0.291373	0.430814	3.70016e-05	0.0102166	0.0607579	0.100638	0.0458596	1.3942e-05	0.0276307	0.272866	0.149831	0.600534	0.29387
ENSG00000196924	brown	-0.191	0.033	-0.119	-0.12	-0.597	-0.298	-0.321	-0.152	-0.189	0.807	0.32	0.67	0.286	0.143	0.284	0.203007	0.829356	0.430068	0.428424	1.20094e-05	0.0443225	0.0297442	0.314056	0.208587	1.29535e-11	0.0300258	3.53064e-07	0.0539365	0.342646	0.0560704
ENSG00000197150	brown	-0.059	-0.16	-0.189	-0.106	-0.514	-0.384	-0.263	-0.128	-0.121	0.634	0.554	0.147	0.247	0.017	-0.127	0.6986	0.287339	0.207559	0.485234	0.000260471	0.00834248	0.0769609	0.396381	0.423573	2.28925e-06	6.45887e-05	0.330463	0.0985544	0.911191	0.399892
ENSG00000197457	brown	-0.12	-0.235	-0.226	-0.044	-0.27	-0.164	-0.198	-0.178	-0.323	0.425	0.22	0.407	0.243	0.14	0.069	0.426427	0.115542	0.130495	0.770073	0.0691265	0.277485	0.186444	0.235694	0.0283299	0.00323886	0.14092	0.0049933	0.103093	0.352434	0.646966
ENSG00000197822	brown	0.051	-0.144	-0.105	0.256	0.29	0.431	0.328	0.065	0.054	-0.339	-0.405	0.238	-0.039	-0.024	0.046	0.736675	0.340698	0.486287	0.0864979	0.0508854	0.00277186	0.0259114	0.667541	0.722577	0.0213633	0.00526957	0.110846	0.795405	0.875772	0.761389
ENSG00000198055	brown	0.033	0.095	-0.004	-0.242	-0.412	-0.487	-0.201	-0.167	-0.167	0.462	0.27	0.241	0.027	0.089	0.198	0.828541	0.530708	0.981286	0.104426	0.0044307	0.00059125	0.180755	0.266791	0.267695	0.00122011	0.0699483	0.107216	0.857422	0.554202	0.187301
ENSG00000198455	brown	0.032	-0.067	-0.206	-0.337	-0.327	-0.265	-0.133	-0.185	-0.23	0.369	0.256	0.295	-0.158	0.172	-0.024	0.831636	0.657418	0.168577	0.0218039	0.0267883	0.0755946	0.377884	0.217844	0.123522	0.0116636	0.0864565	0.0464428	0.293982	0.251938	0.871646
ENSG00000198825	brown	-0.096	-0.109	0.075	0.157	0.677	0.376	0.268	0.13	0.206	-0.705	-0.369	-0.254	-0.144	-0.171	-0.331	0.526901	0.470296	0.620756	0.298748	2.34188e-07	0.0100449	0.0718837	0.388348	0.170472	4.47776e-08	0.0117284	0.088833	0.339685	0.257181	0.0248678
ENSG00000198839	brown	-0.096	-0.348	-0.15	0.412	0.378	0.339	0.153	-0.069	0.092	-0.409	-0.096	-0.109	-0.222	-0.269	-0.341	0.525239	0.0178524	0.31915	0.0044291	0.00952811	0.0212672	0.31064	0.646565	0.543916	0.0047947	0.527559	0.470783	0.138194	0.0707375	0.0203046
ENSG00000198947	brown	0.116	-0.077	0.111	-0.212	0.176	-0.003	0.37	0.278	0.312	-0.409	-0.176	-0.119	-0.276	0.001	-0.001	0.443994	0.612875	0.462251	0.157007	0.240899	0.986578	0.011376	0.0612859	0.0346859	0.00481158	0.243134	0.429956	0.0632849	0.99228	0.99541
ENSG00000202406	brown	-0.096	-0.348	-0.15	0.412	0.378	0.339	0.153	-0.069	0.092	-0.409	-0.096	-0.109	-0.222	-0.269	-0.341	0.525239	0.0178524	0.31915	0.0044291	0.00952811	0.0212672	0.31064	0.646565	0.543916	0.0047947	0.527559	0.470783	0.138194	0.0707375	0.0203046
ENSG00000211899	brown	-0.057	0.329	0.241	-0.114	-0.406	-0.334	-0.366	-0.142	-0.25	0.397	0.065	0.209	0.207	0.202	0.432	0.706674	0.0257772	0.107228	0.449206	0.00514432	0.0230904	0.0123904	0.347977	0.0936879	0.00622877	0.666246	0.163702	0.167395	0.177686	0.00273633
ENSG00000217612	brown	0.013	-0.223	-0.059	0.134	0.266	0.192	0.161	0.06	0.028	-0.394	-0.332	0.176	-0.209	-0.021	0.003	0.931164	0.135689	0.696151	0.375971	0.0736177	0.200208	0.284257	0.692964	0.854682	0.00677267	0.0242118	0.242969	0.163738	0.890451	0.984743
ENSG00000221656	brown	-0.305	0.047	-0.074	0.001	-0.36	-0.168	-0.36	-0.321	-0.05	0.695	0.58	0.255	0.163	-0.109	-0.212	0.039039	0.758869	0.623602	0.995685	0.0139586	0.265591	0.0140195	0.0298354	0.742324	8.52228e-08	2.40843e-05	0.086842	0.280199	0.470102	0.157015
ENSG00000221857	brown	0.032	-0.052	-0.118	-0.1	-0.41	-0.186	-0.363	-0.329	-0.25	0.614	0.339	0.274	0.156	0.135	0.013	0.835296	0.73224	0.435909	0.506498	0.00468001	0.215181	0.0132242	0.0257735	0.0937422	5.69052e-06	0.0211406	0.065714	0.301267	0.370198	0.931816
ENSG00000225415	brown	0.096	-0.119	-0.239	0.271	0.177	0.367	0.254	-0.146	-0.247	-0.424	-0.49	0.161	0.023	0.147	0.276	0.527313	0.432576	0.109529	0.0681315	0.238059	0.0121802	0.0884501	0.333123	0.0977667	0.00330076	0.000553352	0.284376	0.879353	0.328314	0.0628887
ENSG00000243040	brown	-0.109	-0.081	0.031	0.13	0.26	0.036	-0.01	-0.03	-0.014	-0.346	-0.247	-0.196	0.032	0.266	-0.125	0.472855	0.594607	0.837748	0.390943	0.0804068	0.814506	0.947575	0.844892	0.928817	0.0185089	0.0977223	0.192892	0.83528	0.0745017	0.4091
ENSG00000249967	brown	-0.052	-0.026	-0.126	0.158	0.256	0.41	0.154	-0.157	0.031	-0.433	-0.267	-0.227	-0.123	0.032	-0.039	0.731707	0.863525	0.405368	0.294491	0.085345	0.00461626	0.306322	0.298775	0.840399	0.00261917	0.0733513	0.128642	0.41562	0.831031	0.798406
ENSG00000264813	brown	-0.14	0.16	-0.044	-0.028	-0.49	-0.218	-0.309	-0.092	-0.187	0.537	0.167	0.399	0.085	0.077	0.264	0.354371	0.289366	0.769814	0.851167	0.000548954	0.145878	0.036961	0.544763	0.213499	0.000120739	0.268426	0.00607339	0.575823	0.608752	0.0767645
ENSG00000267496	brown	0.078	-0.072	-0.072	-0.273	-0.396	-0.24	-0.196	-0.162	-0.261	0.362	0.26	0.11	0.146	0.176	-0.016	0.605221	0.635597	0.636318	0.0664861	0.00646315	0.108511	0.191844	0.282435	0.0793441	0.0133714	0.0806032	0.466194	0.331363	0.242943	0.918524
ENSG00000273802	brown	0.323	0.043	0.063	0.216	0.377	0.228	0.389	-0.099	0.047	-0.535	-0.322	-0.186	-0.219	-0.165	-0.085	0.0286761	0.778427	0.677457	0.150212	0.00987578	0.126857	0.00747858	0.512681	0.757582	0.000129195	0.0289302	0.216339	0.143235	0.272463	0.575807
ENSG00000283147	brown	-0.067	-0.141	-0.034	0.035	0.206	0.252	0.036	0.033	0.133	-0.319	-0.009	-0.343	-0.089	0.002	-0.26	0.660456	0.348391	0.824395	0.815511	0.169857	0.0908135	0.811129	0.826429	0.377822	0.0309242	0.954172	0.0195267	0.557291	0.989093	0.0804284
ENSG00000095794	cyan	-0.038	-0.038	-0.067	-0.206	0.17	-0.001	0.606	0.422	0.41	-0.333	-0.174	0.025	-0.273	0.055	0.008	0.800528	0.800819	0.657915	0.169888	0.259357	0.994668	8.24155e-06	0.00347905	0.00463246	0.0237047	0.247652	0.870395	0.0660245	0.714662	0.959053
ENSG00000105221	cyan	0.151	0.168	0.093	0.135	0.203	0.306	0.587	0.033	0.175	0.056	0.043	0.526	-0.032	-0.266	-0.05	0.3168	0.264885	0.539975	0.370912	0.176715	0.0386363	1.77619e-05	0.828515	0.245821	0.709667	0.775136	0.000175694	0.834058	0.0738608	0.740861
ENSG00000107175	cyan	0.558	0.177	0.117	-0.082	0.182	0.106	0.487	0.031	-0.027	-0.15	-0.209	0.043	0.019	-0.011	0.21	5.54305e-05	0.239277	0.439939	0.586379	0.22725	0.481502	0.000601017	0.838197	0.858654	0.320611	0.162857	0.776876	0.899723	0.943628	0.161269
ENSG00000115738	cyan	0.114	0.243	0.164	0.032	0.445	0.31	0.655	0.261	0.435	-0.457	-0.13	-0.121	-0.392	-0.325	-0.152	0.450684	0.103977	0.27609	0.831791	0.0019347	0.0361813	7.98322e-07	0.0795492	0.00254914	0.00141567	0.388541	0.423102	0.00707723	0.0274074	0.312199
ENSG00000116717	cyan	0.059	0.054	0.024	-0.13	0.429	0.201	0.628	0.266	0.527	-0.367	0.047	-0.104	-0.33	-0.295	-0.39	0.696749	0.721959	0.874929	0.390463	0.00293057	0.1804	3.0036e-06	0.073908	0.00016538	0.0120426	0.755872	0.493039	0.0249095	0.0465609	0.00734247
ENSG00000120708	cyan	-0.103	0.314	0.212	-0.019	-0.051	-0.065	-0.393	-0.335	0.004	0.191	0.144	0.049	0.022	-0.069	-0.017	0.494806	0.033318	0.156397	0.897654	0.735217	0.667746	0.00693539	0.0230602	0.977035	0.204339	0.339835	0.747545	0.886805	0.646313	0.910637
ENSG00000124575	cyan	0.061	-0.109	-0.126	0.354	0.552	0.558	0.718	0.072	0.283	-0.546	-0.392	-0.101	-0.188	-0.009	-0.199	0.685302	0.469962	0.404311	0.0158859	7.00436e-05	5.56571e-05	1.8908e-08	0.636325	0.0567474	8.80791e-05	0.0070225	0.504723	0.211168	0.955139	0.184888
ENSG00000136750	cyan	-0.161	-0.282	-0.285	-0.217	-0.247	-0.307	-0.386	-0.144	-0.201	0.021	0.068	-0.286	0.038	0.247	-0.165	0.284111	0.0580502	0.0552997	0.14823	0.0981704	0.0376346	0.008091	0.341073	0.18001	0.888289	0.652578	0.0540066	0.80089	0.0985405	0.272674
ENSG00000141682	cyan	-0.062	0.21	0.214	0.014	0.505	0.394	0.74	0.284	0.528	-0.464	-0.193	-0.066	-0.285	-0.175	-0.132	0.682881	0.161717	0.152611	0.92564	0.0003392	0.00674188	4.09747e-09	0.0559946	0.000162634	0.00117291	0.198867	0.664241	0.0546423	0.243535	0.380365
ENSG00000153094	cyan	-0.04	0.085	-0.065	-0.089	0.359	0.214	0.704	0.283	0.28	-0.359	-0.257	0.042	-0.271	0.038	0.024	0.794033	0.57212	0.665774	0.554451	0.014232	0.152329	4.93786e-08	0.0567768	0.0596325	0.0141665	0.0841815	0.7817	0.0683653	0.804033	0.871658
ENSG00000158373	cyan	0.087	-0.01	-0.167	0.091	0.035	0.164	0.721	0.073	0.218	-0.078	-0.04	0.236	-0.17	-0.049	0.021	0.56583	0.947122	0.266419	0.548442	0.819099	0.277414	1.55299e-08	0.628092	0.146372	0.60626	0.790971	0.113681	0.258249	0.74728	0.889298
ENSG00000167191	cyan	0.044	-0.098	-0.001	0.006	0.414	0.22	0.507	0.393	0.331	-0.316	-0.126	-0.01	-0.119	0.02	-0.227	0.773425	0.516603	0.996127	0.96651	0.00424934	0.140919	0.000319869	0.00684082	0.0245731	0.0324683	0.404022	0.947411	0.431559	0.896031	0.129375
ENSG00000168148	cyan	0.099	0.028	0.098	-0.083	0.386	0.155	0.552	0.25	0.262	-0.32	-0.112	-0.033	-0.205	-0.108	-0.144	0.510849	0.851903	0.516514	0.581931	0.00809118	0.303709	6.91692e-05	0.0938872	0.0790832	0.0300558	0.457217	0.826126	0.171747	0.474423	0.340415
ENSG00000168298	cyan	0.131	-0.13	-0.222	0.275	0.282	0.304	0.684	0.005	0.202	-0.225	-0.114	0.136	-0.129	0.021	-0.169	0.385199	0.390296	0.137586	0.06469	0.0578072	0.0402273	1.57527e-07	0.972725	0.179222	0.133278	0.452185	0.369216	0.392724	0.892095	0.260335
ENSG00000169715	cyan	0.208	-0.039	-0.18	-0.007	0.285	0.229	0.639	0.194	0.2	-0.303	-0.246	0.119	-0.307	0.068	0.034	0.164992	0.799097	0.232515	0.965405	0.0548322	0.126647	1.77022e-06	0.19638	0.182219	0.0404341	0.0998298	0.43197	0.0376926	0.65525	0.822543
ENSG00000170345	cyan	-0.171	0.138	0.096	-0.038	0.262	0.278	0.485	-0.014	0.293	-0.244	-0.026	0.003	-0.379	-0.237	-0.185	0.256329	0.360931	0.52741	0.800723	0.0788442	0.0612384	0.000630395	0.925698	0.0477976	0.102709	0.864368	0.98627	0.00929127	0.112173	0.217308
ENSG00000184986	cyan	-0.057	-0.123	-0.252	-0.179	-0.657	-0.556	-0.7	-0.273	-0.379	0.586	0.436	0.032	0.182	0.211	0.084	0.705894	0.413605	0.0909631	0.233762	7.03807e-07	6.06391e-05	6.02403e-08	0.0665763	0.00948469	1.87501e-05	0.00245711	0.833192	0.225179	0.158501	0.577716
ENSG00000189060	cyan	0.064	-0.068	-0.111	0.18	-0.03	0.174	0.477	0.101	0.106	-0.012	-0.074	0.028	-0.174	0.16	0.084	0.673978	0.652803	0.461853	0.230002	0.844826	0.246556	0.000791862	0.50618	0.483052	0.935665	0.625049	0.855854	0.247148	0.289579	0.578457
ENSG00000196747	cyan	0.412	0.101	-0.149	0.042	0.202	0.267	0.758	-0.005	0.089	-0.336	-0.408	0.167	-0.144	0.068	0.159	0.00439745	0.504627	0.323475	0.780896	0.178346	0.0729535	1.09152e-09	0.973896	0.55693	0.0224176	0.00483682	0.268668	0.339427	0.655787	0.291992
ENSG00000196866	cyan	-0.152	-0.117	-0.074	0.302	0.571	0.518	0.664	0.167	0.411	-0.576	-0.199	-0.144	-0.292	-0.312	-0.35	0.312527	0.439399	0.622976	0.0412824	3.40353e-05	0.000225075	4.81602e-07	0.268526	0.0045724	2.83603e-05	0.184484	0.341204	0.0486518	0.0347785	0.017115
ENSG00000197409	cyan	0.086	-0.021	-0.132	0.368	0.418	0.452	0.785	0.115	0.201	-0.425	-0.315	0.129	-0.393	-0.24	-0.049	0.57049	0.889789	0.381096	0.011977	0.00380029	0.00162739	1.06518e-10	0.447425	0.181485	0.00327622	0.0329252	0.391565	0.00694244	0.108755	0.747659
ENSG00000197903	cyan	0.253	0.272	0.2	0.064	0.48	0.409	0.827	0.384	0.363	-0.412	-0.259	0.001	-0.193	-0.161	0.015	0.0894812	0.0674129	0.182502	0.672268	0.000729284	0.00477788	1.49648e-12	0.008463	0.0131092	0.00447267	0.0824828	0.995907	0.197823	0.286365	0.92133
ENSG00000203812	cyan	0.167	-0.034	-0.185	0.037	0.18	0.264	0.772	0.174	0.223	-0.266	-0.311	0.168	-0.092	0.01	0.095	0.267494	0.821852	0.21941	0.809561	0.230573	0.0762083	3.2744e-10	0.246164	0.136318	0.0738548	0.0353105	0.263036	0.543869	0.949516	0.530596
ENSG00000234289	cyan	0.253	0.272	0.2	0.064	0.48	0.409	0.827	0.384	0.363	-0.412	-0.259	0.001	-0.193	-0.161	0.015	0.0894812	0.0674129	0.182502	0.672268	0.000729284	0.00477788	1.49648e-12	0.008463	0.0131092	0.00447267	0.0824828	0.995907	0.197823	0.286365	0.92133
ENSG00000272196	cyan	0.167	-0.034	-0.185	0.037	0.18	0.264	0.772	0.174	0.223	-0.266	-0.311	0.168	-0.092	0.01	0.095	0.267494	0.821852	0.21941	0.809561	0.230573	0.0762083	3.2744e-10	0.246164	0.136318	0.0738548	0.0353105	0.263036	0.543869	0.949516	0.530596
ENSG00000274559	cyan	0.253	0.272	0.2	0.064	0.48	0.409	0.827	0.384	0.363	-0.412	-0.259	0.001	-0.193	-0.161	0.015	0.0894812	0.0674129	0.182502	0.672268	0.000729284	0.00477788	1.49648e-12	0.008463	0.0131092	0.00447267	0.0824828	0.995907	0.197823	0.286365	0.92133
ENSG00000275379	cyan	0.337	0.144	0.036	-0.11	0.244	0.199	0.58	0.023	0.06	-0.442	-0.294	-0.007	-0.091	0.027	0.058	0.0221269	0.341242	0.811111	0.465435	0.102902	0.185179	2.41593e-05	0.881074	0.694277	0.00211472	0.0473155	0.961324	0.545538	0.859356	0.699833
ENSG00000276368	cyan	0.412	0.101	-0.149	0.042	0.202	0.267	0.758	-0.005	0.089	-0.336	-0.408	0.167	-0.144	0.068	0.159	0.00439745	0.504627	0.323475	0.780896	0.178346	0.0729535	1.09152e-09	0.973896	0.55693	0.0224176	0.00483682	0.268668	0.339427	0.655787	0.291992
ENSG00000278463	cyan	0.408	0.016	-0.069	0.028	0.312	0.225	0.759	0.1	0.187	-0.45	-0.316	0.069	-0.367	-0.028	0.034	0.00488456	0.918466	0.650869	0.85484	0.0350281	0.133124	9.51953e-10	0.509943	0.213574	0.00168512	0.0322587	0.649662	0.0120109	0.853089	0.824205
ENSG00000278677	cyan	0.142	0.17	-0.007	-0.003	0.272	0.22	0.588	-0.058	0.189	-0.338	-0.163	-0.031	-0.211	-0.036	-0.046	0.346859	0.258734	0.963836	0.984687	0.0673631	0.140918	1.76616e-05	0.702197	0.208709	0.0217728	0.280291	0.838572	0.159607	0.813003	0.76341
ENSG00000282988	cyan	0.086	-0.021	-0.132	0.368	0.418	0.452	0.785	0.115	0.201	-0.425	-0.315	0.129	-0.393	-0.24	-0.049	0.57049	0.889789	0.381096	0.011977	0.00380029	0.00162739	1.06518e-10	0.447425	0.181485	0.00327622	0.0329252	0.391565	0.00694244	0.108755	0.747659
ENSG00000000938	green	0.072	0.781	0.748	-0.228	-0.032	-0.167	-0.093	0.219	0.237	0.149	0.024	-0.012	-0.071	-0.106	0.265	0.633459	1.58755e-10	2.23334e-09	0.128232	0.833531	0.267084	0.540831	0.143991	0.113132	0.323723	0.873339	0.93784	0.637473	0.482478	0.0755675
ENSG00000006118	green	0.091	0.383	0.275	-0.02	0.27	0.28	0.183	-0.025	0.309	-0.183	0.033	-0.059	-0.069	-0.274	-0.178	0.549408	0.0085835	0.0648196	0.892855	0.0692739	0.0599265	0.224314	0.868772	0.0364622	0.224357	0.829178	0.696574	0.64708	0.0653708	0.23628
ENSG00000012223	green	0.036	0.543	0.442	-0.38	0.042	-0.22	-0.1	-0.01	0.272	0.007	0.177	-0.287	0.036	0.005	-0.037	0.810143	9.72815e-05	0.00209746	0.00920765	0.781891	0.141637	0.506544	0.947557	0.0678853	0.961187	0.240062	0.0534827	0.811476	0.975235	0.80656
ENSG00000026751	green	0.042	0.626	0.444	0.145	0.34	0.362	0.112	0.052	0.275	-0.157	-0.252	-0.105	0.097	-0.069	0.108	0.783425	3.33338e-06	0.00199109	0.337581	0.0208306	0.0134497	0.458951	0.731778	0.0642847	0.298439	0.0912972	0.488657	0.521588	0.647486	0.476284
ENSG00000035664	green	0.026	0.309	0.152	-0.19	0.075	-0.108	0.134	0.066	0.332	-0.081	-0.03	0.013	0.04	-0.065	0.018	0.863396	0.0363799	0.311717	0.205388	0.619981	0.475206	0.373313	0.664827	0.0243519	0.59186	0.841077	0.929987	0.792085	0.665568	0.904983
ENSG00000041353	green	0.178	0.526	0.326	-0.149	0.141	0.065	0.184	0.054	0.172	-0.2	-0.204	-0.039	0.077	0.05	0.168	0.236009	0.000172446	0.0267906	0.324566	0.351379	0.665745	0.220551	0.719199	0.252135	0.181952	0.17462	0.799425	0.610427	0.741611	0.264988
ENSG00000049247	green	-0.191	0.483	0.164	-0.109	-0.158	-0.239	-0.087	-0.048	0.228	0.275	0.226	-0.041	0.027	0.015	0.075	0.20262	0.000680815	0.27657	0.470108	0.293014	0.109696	0.564243	0.750688	0.127013	0.0639383	0.131154	0.786936	0.86115	0.921758	0.620364
ENSG00000081051	green	-0.03	0.391	0.28	-0.076	0.091	0.167	0.08	-0.039	0.247	0.101	0.12	0.095	-0.143	-0.28	0.006	0.84284	0.00722715	0.0599247	0.615823	0.54668	0.267441	0.595126	0.798192	0.0980053	0.503221	0.425501	0.528785	0.341922	0.0594032	0.970218
ENSG00000085563	green	0.198	0.329	0.03	-0.027	0.021	-0.051	-0.158	-0.303	-0.167	0.055	-0.002	0.212	-0.049	-0.078	0.174	0.187759	0.025587	0.840739	0.857916	0.887771	0.737405	0.295263	0.0409558	0.268209	0.719002	0.989758	0.157276	0.746516	0.605218	0.248576
ENSG00000089116	green	0.097	-0.433	-0.388	0.16	-0.119	0.195	0.183	-0.152	-0.272	0.059	-0.139	0.133	0.203	0.201	0.081	0.523292	0.00263263	0.00778891	0.287632	0.429505	0.193317	0.222998	0.312294	0.0672162	0.694796	0.355373	0.377338	0.176424	0.180139	0.592227
ENSG00000100427	green	0.013	0.322	0.1	-0.305	-0.065	-0.037	0.118	-0.096	0.054	0.147	0.137	0.196	-0.174	-0.028	-0.003	0.930259	0.0288442	0.506772	0.0391627	0.665778	0.805833	0.435652	0.526697	0.722303	0.330747	0.365607	0.192111	0.248648	0.855902	0.985862
ENSG00000100450	green	0.151	0.832	0.399	-0.051	0.317	0.292	0.33	0.17	0.376	-0.068	-0.073	0.006	-0.02	-0.108	-0.005	0.316338	7.93392e-13	0.00606625	0.73423	0.0317159	0.0490554	0.0253431	0.259711	0.0099904	0.652739	0.629596	0.968963	0.89293	0.473775	0.975688
ENSG00000100453	green	0.09	0.784	0.427	-0.038	0.207	0.07	0.186	0.188	0.425	0.013	0.037	-0.046	-0.126	-0.17	-0.006	0.553452	1.17774e-10	0.00309047	0.803223	0.168198	0.644273	0.215244	0.211303	0.00326419	0.929938	0.808201	0.759654	0.402532	0.25754	0.970286
ENSG00000100987	green	0.223	0.43	0.15	-0.244	-0.036	0.049	0.01	-0.128	0.093	0.152	0.03	0.338	-0.054	-0.05	0.113	0.136053	0.00284301	0.320069	0.101849	0.814658	0.747387	0.949813	0.396892	0.537277	0.312383	0.840946	0.0216313	0.720049	0.74345	0.453631
ENSG00000101076	green	0.127	0.462	0.12	-0.047	0.123	0.121	0.153	0.027	0.009	-0.034	-0.13	0.026	0.287	-0.004	0.108	0.401347	0.00121915	0.428149	0.758498	0.414272	0.424564	0.309422	0.859147	0.954377	0.822244	0.389711	0.865048	0.0535023	0.978396	0.473696
ENSG00000101213	green	-0.358	0.398	0.348	-0.079	0.114	-0.074	-0.018	0.214	0.503	0.093	0.423	-0.273	-0.128	-0.352	-0.425	0.0145435	0.00617959	0.0176475	0.60072	0.448755	0.625228	0.90388	0.153492	0.000366807	0.53916	0.00342976	0.0668086	0.395076	0.0165522	0.00320949
ENSG00000105374	green	0.19	0.866	0.42	-0.016	0.31	0.29	0.317	0.175	0.409	-0.042	-0.055	-0.002	0.02	-0.133	0.018	0.205918	8.25506e-15	0.00363074	0.914094	0.0357423	0.0503522	0.0316779	0.243607	0.00473827	0.781506	0.718755	0.991761	0.894524	0.378265	0.907837
ENSG00000106004	green	-0.215	-0.355	-0.057	-0.027	-0.244	-0.199	-0.267	-0.058	-0.049	0.006	0.042	-0.075	-0.069	0.079	0.092	0.150865	0.0153886	0.70771	0.860117	0.1018	0.186	0.0723452	0.702505	0.74467	0.969323	0.781699	0.620481	0.646504	0.60355	0.541723
ENSG00000106819	green	0.042	-0.346	-0.248	-0.085	-0.058	-0.017	0.033	0.033	-0.32	-0.137	-0.335	0.146	0.052	0.258	0.297	0.780235	0.0185493	0.0959302	0.575975	0.700643	0.91285	0.830172	0.828926	0.030235	0.363776	0.0230495	0.33334	0.729754	0.0833511	0.0451787
ENSG00000107317	green	0.121	0.567	0.235	-0.164	-0.208	-0.078	-0.059	-0.087	0.132	0.238	0.167	0.123	0.024	-0.072	0.258	0.423983	3.97672e-05	0.116617	0.276664	0.165881	0.608106	0.696825	0.567343	0.383453	0.11172	0.266415	0.414378	0.875149	0.632485	0.0828758
ENSG00000109956	green	0.192	0.441	0.073	-0.222	-0.19	-0.214	0.24	0.048	0.177	0.215	0.03	0.174	-0.042	0.176	0.227	0.200671	0.00215519	0.628162	0.138458	0.205686	0.153521	0.107453	0.751937	0.239093	0.152113	0.843278	0.248278	0.782518	0.241136	0.128787
ENSG00000110169	green	-0.118	-0.356	0.049	-0.239	-0.209	-0.268	-0.312	-0.044	-0.358	0.074	-0.03	-0.002	-0.048	0.126	0.185	0.435255	0.0151276	0.745604	0.110133	0.163716	0.0716404	0.0348541	0.769086	0.0145043	0.623376	0.844764	0.988771	0.751742	0.405267	0.219491
ENSG00000112299	green	0.309	0.426	0.444	-0.246	0.23	0.069	0.192	0.151	0.149	-0.214	-0.175	0.039	-0.017	-0.112	0.25	0.0368684	0.00312114	0.00199361	0.0999072	0.124456	0.649432	0.200335	0.315694	0.321646	0.154254	0.245151	0.795093	0.912397	0.457438	0.0944858
ENSG00000113088	green	0.237	0.421	0.171	-0.106	0.178	0.188	-0.111	-0.084	-0.014	-0.112	-0.229	0.079	0.112	-0.039	0.259	0.112776	0.00356019	0.256855	0.484428	0.237775	0.211278	0.463868	0.578474	0.926297	0.459345	0.126582	0.601385	0.459985	0.794695	0.0817877
ENSG00000113555	green	-0.038	0.585	0.509	0.283	0.329	0.225	0.044	0.144	0.439	-0.017	0.059	-0.054	0.092	-0.446	-0.133	0.800187	1.99321e-05	0.000307924	0.0570783	0.0255781	0.132363	0.773767	0.339665	0.00229476	0.908208	0.695459	0.721257	0.543087	0.00187615	0.379815
ENSG00000115361	green	0.058	-0.345	-0.076	-0.224	-0.096	-0.116	-0.092	0.023	-0.178	-0.062	0.008	-0.074	0.174	0.208	0.022	0.700617	0.0188823	0.615246	0.134413	0.524986	0.444097	0.541608	0.878786	0.235783	0.684634	0.957294	0.62627	0.246999	0.164469	0.884044
ENSG00000115956	green	0.141	0.687	0.585	-0.063	0.232	0.087	0.003	0.207	0.263	-0.167	-0.258	-0.093	0.129	-0.063	0.204	0.349517	1.32485e-07	1.93286e-05	0.679282	0.120106	0.56366	0.983602	0.167426	0.0773683	0.268126	0.0833485	0.537636	0.392476	0.677739	0.174924
ENSG00000116667	green	0.15	0.631	0.272	-0.218	0.178	-0.036	0.214	0.115	0.242	-0.134	-0.114	-0.042	-0.034	0.013	0.168	0.318149	2.58531e-06	0.066942	0.144862	0.236244	0.809802	0.153964	0.446608	0.105668	0.373768	0.451665	0.782169	0.823737	0.934189	0.263948
ENSG00000116711	green	0.283	0.415	0.197	-0.074	0.088	0.129	0.146	0.143	0.069	-0.145	-0.106	-0.022	0.042	0.004	0.183	0.0565593	0.00412849	0.189861	0.626534	0.562931	0.393942	0.331321	0.34173	0.647527	0.335306	0.484567	0.886324	0.784066	0.980354	0.222397
ENSG00000117281	green	0.179	0.686	0.487	0.186	0.34	0.2	0.173	0.062	0.253	-0.167	-0.163	0.014	-0.011	-0.213	0.032	0.233254	1.39114e-07	0.000595385	0.215659	0.0209731	0.182112	0.249807	0.684691	0.0897933	0.268527	0.27952	0.92568	0.942712	0.155495	0.834054
ENSG00000118432	green	-0.127	-0.41	-0.291	0.026	-0.044	-0.124	-0.078	0.048	-0.108	-0.094	-0.12	0.047	0.096	0.021	-0.04	0.400751	0.00469199	0.0493515	0.865056	0.773193	0.413323	0.605007	0.749632	0.476456	0.534795	0.425142	0.75403	0.523535	0.889665	0.793853
ENSG00000119888	green	-0.087	-0.407	-0.24	-0.094	-0.251	-0.107	-0.08	0.107	-0.142	0.002	0.065	-0.054	-0.051	0.127	0.074	0.567558	0.00499596	0.108397	0.53228	0.0919623	0.478779	0.597869	0.479206	0.344997	0.989441	0.66979	0.722544	0.736275	0.401258	0.625674
ENSG00000121807	green	0.129	0.505	0.347	0.055	0.237	0.227	-0.008	-0.006	0.058	-0.184	-0.28	0.098	0.072	-0.081	0.266	0.392745	0.000346238	0.0180517	0.717522	0.11327	0.128724	0.959864	0.969768	0.70063	0.221886	0.0598503	0.517112	0.634614	0.594005	0.0737209
ENSG00000122223	green	0.131	0.651	0.56	-0.148	0.292	0.069	0.064	0.099	0.27	0.054	-0.009	0.134	-0.167	-0.161	0.063	0.387284	9.69739e-07	5.13549e-05	0.324784	0.0487226	0.647815	0.673264	0.510701	0.0693147	0.721275	0.954905	0.374399	0.267321	0.285992	0.678961
ENSG00000123838	green	-0.118	0.356	0.287	-0.31	0.062	-0.125	0.03	0.189	0.219	0.005	0.125	-0.19	-0.032	0.018	0.002	0.434906	0.0151771	0.0533168	0.0358755	0.683156	0.407273	0.840941	0.208571	0.14396	0.973111	0.408413	0.205678	0.830262	0.903694	0.99142
ENSG00000125498	green	0.148	0.57	0.295	-0.149	-0.066	-0.083	-0.004	-0.034	0.084	0.197	-0.041	0.218	0.152	0.072	0.385	0.32522	3.56576e-05	0.0468392	0.32165	0.664048	0.584957	0.980056	0.820411	0.577477	0.189483	0.78631	0.145484	0.313709	0.63584	0.00822025
ENSG00000126778	green	-0.112	-0.42	-0.015	0.007	-0.295	-0.273	-0.368	-0.131	-0.244	0.139	0.181	-0.254	-0.006	0.097	-0.074	0.457722	0.00363603	0.923077	0.960627	0.0468556	0.0658966	0.0118263	0.386381	0.101952	0.357691	0.228214	0.0890647	0.968876	0.519701	0.626859
ENSG00000126822	green	-0.071	0.558	0.444	0.116	0.205	0.181	-0.013	0.049	0.35	0.088	0.253	0.045	-0.081	-0.444	-0.109	0.639842	5.6672e-05	0.00200083	0.442005	0.171906	0.229015	0.931945	0.747838	0.0169917	0.561465	0.0897884	0.764895	0.593242	0.00200746	0.470543
ENSG00000128309	green	0.181	0.401	0.346	-0.206	-0.072	-0.01	0.099	-0.124	0.086	0.322	0.175	0.28	0.16	-0.054	0.14	0.228462	0.00580154	0.0184539	0.168725	0.6344	0.946659	0.511833	0.413368	0.571604	0.0289977	0.245849	0.0591304	0.288914	0.722234	0.351831
ENSG00000131831	green	0.111	-0.447	-0.226	0.137	-0.027	-0.057	-0.074	-0.385	-0.225	-0.02	0.113	0.006	-0.073	0.043	-0.273	0.463329	0.00183303	0.1317	0.36453	0.860852	0.708418	0.626622	0.00820458	0.132667	0.893055	0.453187	0.96827	0.631004	0.776568	0.0666136
ENSG00000132031	green	0.061	0.457	0.3	-0.178	0.106	-0.003	0.03	0.042	0.05	-0.004	-0.026	-0.033	0.139	0.108	0.101	0.687011	0.00142521	0.0430414	0.236735	0.483726	0.983875	0.842299	0.781344	0.741066	0.979134	0.862798	0.825115	0.357959	0.475644	0.503654
ENSG00000132915	green	0.265	-0.448	-0.324	-0.075	-0.253	0.014	-0.059	-0.18	-0.503	0.027	-0.133	0.228	0.078	0.155	0.235	0.0745797	0.00181068	0.0279251	0.620148	0.0903786	0.928993	0.695153	0.230881	0.000362142	0.860229	0.37788	0.128015	0.607776	0.304205	0.115991
ENSG00000134259	green	0.319	0.426	0.214	-0.065	0.148	0.156	0.081	-0.133	-0.011	-0.067	-0.085	0.077	0.166	-0.018	0.141	0.0309833	0.00315451	0.152776	0.669411	0.325493	0.300286	0.594033	0.376586	0.940561	0.656125	0.573575	0.611333	0.270567	0.906095	0.350131
ENSG00000134539	green	0.157	0.822	0.515	0.039	0.243	0.161	0.252	0.134	0.36	-0.117	-0.125	-0.056	-0.184	-0.113	0.185	0.298009	2.5692e-12	0.000251311	0.799068	0.103672	0.286007	0.0912895	0.376311	0.0140038	0.439076	0.406515	0.711539	0.22179	0.452721	0.217474
ENSG00000134545	green	0.285	0.62	0.551	-0.128	0.095	0.04	0.015	0.15	0.25	0.089	0.033	-0.053	0.206	-0.133	0.126	0.0549753	4.39154e-06	7.28095e-05	0.395849	0.530464	0.792477	0.920176	0.320747	0.0933261	0.554335	0.827075	0.727311	0.170264	0.378376	0.404684
ENSG00000135362	green	0.021	0.757	0.44	0.018	0.242	0.085	-0.009	0.234	0.353	-0.029	0.044	-0.178	-0.063	-0.174	0.021	0.891641	1.16174e-09	0.0022354	0.907923	0.105312	0.575971	0.952728	0.117341	0.0161985	0.846298	0.769541	0.237433	0.678699	0.248425	0.891246
ENSG00000137033	green	0.193	-0.385	-0.208	-0.246	-0.216	-0.195	0.052	-0.038	-0.204	-0.047	-0.136	0.021	0.223	0.316	0.255	0.199464	0.0081617	0.165099	0.0992862	0.148876	0.193066	0.729952	0.802893	0.173221	0.758332	0.366613	0.887259	0.137038	0.032192	0.0872144
ENSG00000139187	green	0.236	0.619	0.255	0.059	0.15	0.251	0.046	-0.073	0.02	-0.102	-0.366	0.062	-0.059	0.046	0.395	0.114558	4.57099e-06	0.0868687	0.69515	0.31882	0.0931089	0.762489	0.628118	0.896424	0.499707	0.0124228	0.684236	0.69617	0.763831	0.00658367
ENSG00000142748	green	0.061	-0.4	-0.263	0	0.082	-0.065	-0.179	-0.105	-0.057	-0.069	0.151	-0.208	-0.014	-0.172	-0.39	0.687164	0.00589708	0.076888	0.997449	0.588156	0.668196	0.235248	0.488784	0.707692	0.650079	0.3149	0.16497	0.925642	0.253329	0.00733367
ENSG00000143819	green	0.353	0.402	0.158	-0.27	-0.145	-0.155	-0.01	-0.065	-0.162	0.253	-0.043	0.218	0.134	0.272	0.291	0.0160128	0.00566459	0.294065	0.0696153	0.335385	0.303268	0.947706	0.667584	0.28064	0.0900242	0.775629	0.145532	0.372855	0.0673368	0.0496576
ENSG00000144230	green	0.138	0.43	0.23	-0.101	0.143	0.005	-0.198	-0.225	-0.01	-0.004	0.09	-0.246	0.163	-0.045	-0.182	0.360233	0.00283091	0.123377	0.503338	0.344188	0.97279	0.186571	0.133556	0.947784	0.978614	0.553365	0.0998633	0.277891	0.765088	0.225617
ENSG00000145649	green	0.037	0.73	0.377	-0.028	0.45	0.303	0.163	0.06	0.324	-0.28	-0.167	-0.097	-0.104	-0.085	-0.023	0.806638	8.56943e-09	0.00989544	0.855312	0.00170685	0.0403635	0.278679	0.691682	0.0282509	0.0590788	0.26839	0.52096	0.492798	0.572885	0.881494
ENSG00000147465	green	0.15	-0.449	-0.252	0.084	-0.03	-0.035	-0.182	-0.186	-0.355	-0.176	-0.267	-0.014	-0.088	0.041	0.109	0.320102	0.00176537	0.0911857	0.578023	0.84561	0.816092	0.225547	0.215106	0.015363	0.242906	0.0731702	0.927232	0.561028	0.785074	0.472066
ENSG00000148735	green	-0.283	-0.362	-0.279	0.159	-0.004	0.136	0.054	-0.054	-0.089	-0.182	-0.198	-0.099	-0.126	0.14	-0.053	0.0564759	0.0133954	0.0602225	0.290702	0.977677	0.368642	0.722103	0.723236	0.556871	0.225661	0.188015	0.513048	0.404594	0.353989	0.725581
ENSG00000149485	green	-0.147	0.385	0.318	-0.194	0.063	-0.06	0.074	0.128	0.252	0.066	0.023	0.279	0.066	-0.103	0.072	0.329276	0.00820677	0.0310095	0.196766	0.67519	0.689661	0.624165	0.396938	0.0910844	0.664096	0.876872	0.0601114	0.664612	0.494992	0.634147
ENSG00000150687	green	0.203	0.705	0.281	-0.216	0.194	0.108	0.221	0.079	0.328	0.021	0.129	-0.05	0.145	0.027	-0.18	0.176595	4.64811e-08	0.0586738	0.149185	0.196005	0.475641	0.139786	0.603853	0.0261412	0.891374	0.391738	0.739701	0.337566	0.859808	0.231915
ENSG00000153064	green	0.02	0.351	0.21	-0.132	0.256	-0.021	0.171	-0.082	0.251	-0.194	0.072	-0.117	-0.151	-0.126	-0.231	0.894878	0.0168891	0.162273	0.383367	0.0857063	0.890474	0.255386	0.588285	0.0929956	0.196186	0.636195	0.439937	0.31608	0.403811	0.122796
ENSG00000153563	green	0.192	0.363	0.115	0.284	-0.014	0.025	0.145	-0.118	0.085	0.11	0	0.235	0.047	-0.269	0.099	0.200053	0.0132183	0.445819	0.0561428	0.928627	0.871231	0.336801	0.433181	0.573321	0.464895	0.998937	0.115956	0.758757	0.0704713	0.511875
ENSG00000157005	green	0.104	-0.429	-0.288	-0.007	-0.108	-0.006	-0.195	-0.167	-0.317	0.089	-0.139	0.046	0.225	0.241	0.157	0.490399	0.00291026	0.0521533	0.9652	0.475062	0.968169	0.193268	0.266254	0.0318906	0.555737	0.358147	0.762103	0.13253	0.106866	0.295899
ENSG00000157388	green	0.034	0.335	0.032	0.171	0.144	0.307	0.182	-0.113	0.076	-0.067	-0.137	0.16	0.241	-0.076	0.033	0.823791	0.0229908	0.834427	0.256104	0.339015	0.0382565	0.225167	0.452718	0.616367	0.657616	0.364907	0.287291	0.107262	0.616384	0.827033
ENSG00000158321	green	0.167	0.431	0.075	-0.029	-0.103	-0.005	-0.132	-0.204	-0.088	0.073	-0.051	0.121	0.036	0.048	0.305	0.268146	0.00279293	0.61947	0.848609	0.494242	0.972389	0.381728	0.174517	0.559545	0.627557	0.735241	0.423659	0.809873	0.75319	0.0392208
ENSG00000158470	green	0.087	0.54	0.425	0.026	0.295	0.159	0.204	0.309	0.49	-0.207	-0.09	-0.121	-0.055	-0.268	-0.032	0.566928	0.000107868	0.00324355	0.863547	0.0461894	0.290561	0.173144	0.0367876	0.000549075	0.168213	0.551884	0.422459	0.719038	0.0719546	0.834918
ENSG00000159263	green	-0.15	0.339	0.144	-0.036	-0.175	-0.194	-0.034	0.176	0.005	0.031	-0.026	-0.061	0.194	0.182	0.212	0.319561	0.0211198	0.341243	0.81447	0.243664	0.196113	0.821622	0.241433	0.972189	0.839686	0.865474	0.685391	0.196766	0.227296	0.15694
ENSG00000159674	green	0.15	0.703	0.286	-0.201	-0.273	-0.301	0.021	-0.02	0.129	0.36	0.165	0.085	0.003	0.051	0.306	0.319947	5.20708e-08	0.0541704	0.180714	0.0663491	0.0419321	0.887328	0.894617	0.393827	0.0140304	0.272699	0.573121	0.984251	0.737611	0.0388072
ENSG00000161905	green	-0.111	-0.339	-0.038	-0.363	-0.058	-0.064	-0.002	0.034	0.008	-0.106	0.134	-0.353	-0.183	-0.098	-0.133	0.46273	0.0213065	0.799625	0.013172	0.702364	0.670348	0.989844	0.820344	0.95712	0.48188	0.376423	0.016048	0.224078	0.518974	0.379001
ENSG00000162747	green	0.179	0.733	0.643	-0.012	0.163	0.059	0.128	0.252	0.279	-0.023	-0.148	-0.014	0.036	-0.087	0.225	0.233507	6.99129e-09	1.41344e-06	0.939316	0.279153	0.694674	0.396918	0.0917163	0.0600034	0.877891	0.325547	0.927525	0.811006	0.566192	0.132191
ENSG00000164120	green	0.041	0.484	0.219	-0.063	0.279	0.217	0.12	-0.176	0.237	-0.222	-0.069	-0.119	-0.21	0.049	-0.083	0.784783	0.00065799	0.143183	0.675323	0.060719	0.147685	0.426884	0.241219	0.113086	0.137978	0.647121	0.43168	0.16193	0.744584	0.584579
ENSG00000165966	green	0.185	-0.373	-0.216	-0.069	-0.217	-0.226	-0.121	0.012	-0.096	0.106	0.113	-0.076	0.074	0.153	-0.147	0.218777	0.01063	0.149426	0.647768	0.147684	0.130715	0.424719	0.939465	0.526156	0.48495	0.454779	0.615678	0.62534	0.311117	0.329094
ENSG00000165970	green	-0.169	-0.388	-0.271	-0.02	0.18	0.03	0.208	0.182	0.231	-0.247	0.004	-0.06	-0.177	-0.068	-0.222	0.262506	0.00770542	0.0682849	0.896627	0.232084	0.84504	0.165483	0.227349	0.122969	0.0985971	0.976405	0.690335	0.240456	0.654909	0.138587
ENSG00000167244	green	0.263	0.42	0.078	0.026	0.086	0.018	0.14	-0.036	0.044	-0.05	-0.068	-0.006	-0.093	-0.039	0.113	0.0769308	0.00364519	0.606301	0.862604	0.571745	0.906696	0.355011	0.81454	0.770136	0.741904	0.654301	0.966829	0.53852	0.796484	0.455697
ENSG00000167633	green	-0.017	0.463	0.414	-0.34	-0.175	-0.235	-0.013	0.064	0.182	0.151	0.072	0.097	-0.108	0.026	0.326	0.909505	0.00117866	0.0041927	0.0209433	0.243755	0.115607	0.933335	0.674437	0.225602	0.316549	0.634131	0.522521	0.473764	0.863264	0.0270959
ENSG00000167851	green	0.157	0.681	0.484	-0.084	0.257	0.188	0.1	0.085	0.166	0.005	-0.092	0.217	0.129	-0.123	0.174	0.295895	1.92253e-07	0.000655703	0.580554	0.0849772	0.21169	0.506519	0.575694	0.271291	0.974844	0.544402	0.147382	0.392947	0.416815	0.248304
ENSG00000168229	green	0.185	0.688	0.294	-0.147	0.112	0.147	0.059	-0.099	0.078	0.124	-0.076	0.259	0.058	-0.041	0.206	0.219601	1.28604e-07	0.0474638	0.328966	0.458496	0.328326	0.695096	0.512193	0.60687	0.413409	0.617193	0.0819375	0.70276	0.787471	0.169432
ENSG00000168329	green	-0.011	0.779	0.678	0.021	0.224	0.14	0.022	0.368	0.356	0.067	0.024	-0.014	0.067	-0.156	0.049	0.944499	1.81729e-10	2.20375e-07	0.889892	0.134663	0.352814	0.885399	0.0117845	0.0153101	0.658908	0.874602	0.928207	0.658144	0.301293	0.746106
ENSG00000169252	green	0.281	0.796	0.365	-0.023	0.196	0.112	0.001	-0.123	0.076	-0.061	-0.192	0.048	0.015	-0.017	0.259	0.0588256	3.90087e-11	0.0126104	0.880225	0.192126	0.460294	0.992239	0.414164	0.61541	0.687253	0.202005	0.753038	0.921768	0.912592	0.0818999
ENSG00000169583	green	0.264	0.725	0.343	-0.202	0.005	0.016	0.037	-0.206	0.106	0.248	0.096	0.179	0.096	-0.028	0.156	0.0758762	1.17981e-08	0.0196941	0.178562	0.972089	0.918004	0.805507	0.17019	0.483526	0.0965609	0.526123	0.234546	0.527359	0.85129	0.301687
ENSG00000169896	green	-0.016	0.833	0.761	-0.041	0.328	0.128	0.046	0.244	0.479	-0.113	-0.038	-0.129	-0.097	-0.233	0.047	0.915507	7.1385e-13	8.32025e-10	0.788219	0.0258512	0.395999	0.761397	0.102544	0.000756234	0.453439	0.801887	0.392532	0.51984	0.118981	0.757023
ENSG00000170638	green	-0.077	0.458	0.279	-0.128	-0.015	-0.05	0.146	0.078	0.252	0.297	0.339	0.201	0.013	-0.034	-0.069	0.612962	0.00138548	0.0602303	0.396235	0.922155	0.743634	0.331609	0.605539	0.090484	0.0453763	0.0213885	0.180868	0.93026	0.822614	0.650236
ENSG00000170890	green	-0.028	-0.577	-0.24	-0.448	-0.158	-0.244	-0.152	0.034	-0.216	0.049	0.14	-0.083	0.037	0.215	-0.131	0.853671	2.65578e-05	0.108069	0.00177384	0.294122	0.102584	0.312727	0.820199	0.148513	0.747548	0.354647	0.583545	0.805688	0.151297	0.386426
ENSG00000171476	green	0.075	0.657	0.231	-0.038	-0.003	0.023	-0.129	-0.334	-0.014	0.127	-0.025	0.236	0.082	0.062	0.185	0.622473	7.0833e-07	0.1225	0.800604	0.984238	0.877729	0.393115	0.0234383	0.928044	0.399676	0.866731	0.114104	0.587345	0.680923	0.21794
ENSG00000172116	green	0.164	0.526	0.402	-0.292	-0.135	-0.051	0.018	0.097	0.012	0.229	-0.037	0.219	0.151	-0.023	0.399	0.275604	0.000172061	0.00562415	0.049033	0.372543	0.734988	0.903193	0.521899	0.939081	0.126398	0.805307	0.144462	0.315474	0.880229	0.0060039
ENSG00000172348	green	0.137	0.547	0.275	-0.221	0.078	-0.074	0.002	-0.153	0.139	0.022	-0.003	0.158	0.067	-0.161	0.092	0.364329	8.48929e-05	0.0646912	0.13915	0.607352	0.623921	0.987468	0.310682	0.356591	0.883576	0.98457	0.294694	0.659733	0.283802	0.544041
ENSG00000173930	green	0.021	0.763	0.51	0.054	0.354	0.253	0.099	0.15	0.326	-0.168	-0.147	-0.005	-0.186	-0.178	0.114	0.887991	7.02579e-10	0.000290907	0.72128	0.015922	0.0895577	0.514135	0.319564	0.0268882	0.264574	0.328072	0.971151	0.216906	0.236911	0.452607
ENSG00000175274	green	-0.103	0.462	0.43	-0.216	0.041	-0.172	-0.244	0.191	0.32	0.165	0.423	-0.325	0.018	-0.307	-0.259	0.495647	0.00122304	0.00288449	0.149414	0.789236	0.252411	0.102531	0.202643	0.0302325	0.274478	0.00340185	0.027658	0.903291	0.0378407	0.0819457
ENSG00000175445	green	-0.046	0.407	0.217	0.031	0.038	0.022	-0.012	-0.026	0.18	0.168	0.177	0.133	0.044	-0.249	-0.011	0.75984	0.00498988	0.148065	0.835571	0.801291	0.886378	0.93904	0.863715	0.230954	0.265593	0.238008	0.377193	0.773908	0.0957668	0.940437
ENSG00000176601	green	0.026	-0.333	-0.29	-0.169	0.067	-0.141	0.066	0.146	-0.123	-0.052	-0.119	0.021	0.066	0.163	-0.029	0.862436	0.023829	0.0509147	0.260762	0.659398	0.350197	0.661938	0.331958	0.415905	0.733289	0.429351	0.891041	0.664961	0.277621	0.850862
ENSG00000176842	green	-0.036	-0.31	-0.296	-0.072	0.033	-0.095	0.092	-0.05	-0.091	-0.144	0.039	0.036	-0.165	0.134	-0.247	0.81455	0.0361284	0.0461532	0.636058	0.829583	0.530095	0.542649	0.740783	0.548185	0.338996	0.799067	0.811005	0.272013	0.376258	0.0983448
ENSG00000180644	green	-0.047	0.811	0.477	-0.151	0.004	-0.095	-0.078	0.108	0.457	0.356	0.427	-0.011	0.038	-0.241	-0.116	0.754556	8.34592e-12	0.000802818	0.316929	0.979798	0.529355	0.605383	0.473033	0.00140467	0.0152949	0.00311902	0.941466	0.799739	0.106132	0.443109
ENSG00000180739	green	0.193	0.622	0.345	-0.13	0.104	-0.013	0.194	-0.003	0.242	0.009	0.108	-0.088	0.016	-0.154	0.036	0.199651	3.88967e-06	0.0188727	0.38766	0.49055	0.931462	0.195901	0.986348	0.105592	0.954599	0.472929	0.559985	0.914693	0.30623	0.81111
ENSG00000180871	green	0.078	0.617	0.488	-0.013	0.185	0.065	0.188	0.163	0.259	0.01	-0.018	0.152	-0.155	-0.222	0.107	0.60804	4.99461e-06	0.000575444	0.930568	0.217871	0.666825	0.212034	0.278994	0.0816051	0.94705	0.903082	0.312206	0.305015	0.138408	0.480316
ENSG00000181104	green	0.034	0.532	0.309	0.008	0.37	0.283	0.337	0.082	0.32	-0.192	-0.086	-0.025	-0.174	-0.193	-0.116	0.823581	0.000143053	0.0365891	0.955896	0.0114315	0.0563263	0.0218993	0.586398	0.0301577	0.202037	0.568736	0.870085	0.246144	0.199938	0.443101
ENSG00000185518	green	-0.072	-0.346	-0.129	0.183	-0.087	-0.054	0.01	-0.123	-0.131	0.085	0.109	0.016	-0.147	0.082	-0.102	0.636422	0.0186127	0.391716	0.223404	0.564364	0.721315	0.948635	0.414976	0.38717	0.573191	0.47092	0.917929	0.327994	0.586144	0.500567
ENSG00000186567	green	0.216	0.329	0.313	-0.345	0.034	-0.237	-0.052	0.095	0.123	0.066	-0.001	0.189	0.009	-0.086	0.14	0.149571	0.0256322	0.0341025	0.0189224	0.823405	0.113448	0.729756	0.531223	0.416205	0.664196	0.996755	0.207841	0.953498	0.568427	0.35325
ENSG00000188379	green	-0.03	-0.38	-0.231	0.14	-0.1	0.051	0.04	-0.178	-0.257	0.018	-0.202	0.322	-0.009	0.053	0.19	0.840531	0.00918979	0.122879	0.353026	0.507076	0.736591	0.790495	0.23669	0.0841225	0.905222	0.178499	0.0289805	0.952036	0.724827	0.205009
ENSG00000196139	green	0.035	0.332	0.226	-0.154	0.183	0.01	0.078	0.032	0.066	-0.126	0.182	-0.135	0.034	-0.081	-0.262	0.818892	0.0243705	0.130448	0.306383	0.223456	0.94723	0.605463	0.832053	0.662769	0.404295	0.226395	0.371284	0.82215	0.592219	0.0790148
ENSG00000198848	green	-0.079	0.595	0.455	0.09	-0.072	0.1	0.026	-0.003	0.148	0.142	-0.014	0.087	-0.095	0.016	0.293	0.603108	1.29556e-05	0.00149271	0.551228	0.634044	0.507613	0.863046	0.986691	0.325468	0.344883	0.926579	0.565673	0.528973	0.918433	0.0482831
ENSG00000203747	green	0.179	0.733	0.643	-0.012	0.163	0.059	0.128	0.252	0.279	-0.023	-0.148	-0.014	0.036	-0.087	0.225	0.233507	6.99129e-09	1.41344e-06	0.939316	0.279153	0.694674	0.396918	0.0917163	0.0600034	0.877891	0.325547	0.927525	0.811006	0.566192	0.132191
ENSG00000205336	green	0.098	0.642	0.223	-0.067	0.018	0.02	0.001	0.021	0.332	0.339	0.39	-0.007	0.09	-0.172	-0.233	0.518608	1.53445e-06	0.135561	0.65697	0.903331	0.896044	0.992883	0.887444	0.0243952	0.0211975	0.00736783	0.960562	0.551149	0.251922	0.119781
ENSG00000205809	green	0.285	0.62	0.551	-0.128	0.095	0.04	0.015	0.15	0.25	0.089	0.033	-0.053	0.206	-0.133	0.126	0.0549753	4.39154e-06	7.28095e-05	0.395849	0.530464	0.792477	0.920176	0.320747	0.0933261	0.554335	0.827075	0.727311	0.170264	0.378376	0.404684
ENSG00000205810	green	0.248	0.764	0.58	-0.082	0.222	0.031	0.15	0.207	0.371	-0.045	0.004	-0.027	0.121	-0.158	0.043	0.0969018	6.58775e-10	2.4262e-05	0.587324	0.138991	0.840067	0.319886	0.168345	0.0111153	0.764341	0.978919	0.85866	0.422076	0.292913	0.775148
ENSG00000206538	green	-0.121	-0.457	-0.325	-0.072	-0.1	-0.063	-0.056	-0.033	-0.164	-0.047	0.028	0.06	-0.284	-0.036	-0.09	0.424498	0.00139278	0.0275923	0.636703	0.508407	0.679848	0.71243	0.828379	0.275905	0.754493	0.853804	0.690041	0.0558426	0.813349	0.553976
ENSG00000211689	green	0.111	0.77	0.372	0.031	0.253	0.17	0.045	0.024	0.224	-0.034	-0.029	-0.083	0.045	-0.194	0.004	0.462325	3.8519e-10	0.0108901	0.836579	0.09033	0.257889	0.7671	0.873061	0.133876	0.824061	0.847831	0.583602	0.768284	0.197237	0.978965
ENSG00000213809	green	0.234	0.846	0.522	-0.148	0.147	0.096	0.176	0.09	0.314	0.049	0.026	0.023	-0.004	-0.115	0.083	0.117464	1.43608e-13	0.000200303	0.325748	0.328856	0.525048	0.24325	0.551648	0.0335452	0.745499	0.86136	0.881165	0.980914	0.444946	0.582542
ENSG00000227191	green	0.111	0.77	0.372	0.031	0.253	0.17	0.045	0.024	0.224	-0.034	-0.029	-0.083	0.045	-0.194	0.004	0.462325	3.8519e-10	0.0108901	0.836579	0.09033	0.257889	0.7671	0.873061	0.133876	0.824061	0.847831	0.583602	0.768284	0.197237	0.978965
ENSG00000228695	green	-0.079	0.595	0.455	0.09	-0.072	0.1	0.026	-0.003	0.148	0.142	-0.014	0.087	-0.095	0.016	0.293	0.603108	1.29556e-05	0.00149271	0.551228	0.634044	0.507613	0.863046	0.986691	0.325468	0.344883	0.926579	0.565673	0.528973	0.918433	0.0482831
ENSG00000242019	green	-0.108	0.51	0.417	-0.3	-0.078	-0.158	0.073	0.184	0.328	0.107	0.133	0.021	-0.039	-0.048	0.196	0.473168	0.000294432	0.00396494	0.0424699	0.604351	0.295501	0.6281	0.220636	0.0258225	0.47769	0.376666	0.887825	0.79899	0.753096	0.192763
ENSG00000250591	green	-0.116	0.376	0.113	-0.148	0.046	0.002	0.081	-0.031	0.31	0.135	0.322	-0.095	-0.09	-0.117	-0.232	0.442565	0.0099186	0.453874	0.326394	0.761362	0.987569	0.591722	0.839702	0.036079	0.370593	0.0288575	0.532112	0.551179	0.439691	0.120012
ENSG00000254126	green	0.164	0.526	0.402	-0.292	-0.135	-0.051	0.018	0.097	0.012	0.229	-0.037	0.219	0.151	-0.023	0.399	0.275604	0.000172061	0.00562415	0.049033	0.372543	0.734988	0.903193	0.521899	0.939081	0.126398	0.805307	0.144462	0.315474	0.880229	0.0060039
ENSG00000255641	green	0.248	0.764	0.58	-0.082	0.222	0.031	0.15	0.207	0.371	-0.045	0.004	-0.027	0.121	-0.158	0.043	0.0969018	6.58775e-10	2.4262e-05	0.587324	0.138991	0.840067	0.319886	0.168345	0.0111153	0.764341	0.978919	0.85866	0.422076	0.292913	0.775148
ENSG00000255819	green	0.234	0.846	0.522	-0.148	0.147	0.096	0.176	0.09	0.314	0.049	0.026	0.023	-0.004	-0.115	0.083	0.117464	1.43608e-13	0.000200303	0.325748	0.328856	0.525048	0.24325	0.551648	0.0335452	0.745499	0.86136	0.881165	0.980914	0.444946	0.582542
ENSG00000262420	green	0.115	-0.322	-0.214	-0.176	0.058	-0.028	0.284	0.014	0.075	-0.15	-0.079	-0.041	-0.134	0.011	-0.073	0.4457	0.0290428	0.153187	0.241741	0.702981	0.851386	0.0559163	0.925335	0.621241	0.318261	0.602002	0.789247	0.375256	0.944418	0.630729
ENSG00000275302	green	0.105	0.63	0.352	-0.028	0.132	0.175	0.213	0.015	0.281	-0.021	-0.056	0.002	0.002	-0.12	0.086	0.487131	2.73086e-06	0.0164811	0.852793	0.383566	0.244752	0.156221	0.922978	0.0581001	0.889542	0.709449	0.989348	0.989502	0.428145	0.569226
ENSG00000275896	green	-0.116	0.376	0.113	-0.148	0.046	0.002	0.081	-0.031	0.31	0.135	0.322	-0.095	-0.09	-0.117	-0.232	0.442565	0.0099186	0.453874	0.326394	0.761362	0.987569	0.591722	0.839702	0.036079	0.370593	0.0288575	0.532112	0.551179	0.439691	0.120012
ENSG00000277632	green	0.112	0.412	0.34	-0.168	-0.03	-0.152	0.032	0.048	0.116	-0.015	-0.1	-0.029	-0.07	0.025	0.264	0.457467	0.00447977	0.0207887	0.263496	0.842621	0.312147	0.833432	0.753486	0.441705	0.923282	0.506954	0.84593	0.643834	0.868787	0.0763624
ENSG00000012983	greenyellow	-0.047	-0.02	0.155	0.216	0.071	0.236	-0.194	-0.014	-0.077	-0.005	-0.135	0.149	0.608	0.047	0.013	0.754403	0.893334	0.302876	0.148632	0.638335	0.11488	0.19625	0.924208	0.610246	0.974524	0.369668	0.322893	7.47727e-06	0.757074	0.931633
ENSG00000013375	greenyellow	-0.125	-0.054	0.067	0.017	0.165	0.127	-0.011	-0.082	0.153	0.058	0.169	0.046	-0.36	-0.102	-0.214	0.407917	0.722037	0.659747	0.912952	0.274506	0.401718	0.942758	0.586406	0.309325	0.702469	0.261395	0.761415	0.0138975	0.499967	0.153797
ENSG00000049192	greenyellow	0.036	-0.272	-0.332	0.089	-0.236	-0.161	-0.108	0.021	-0.223	0.169	-0.158	0.317	0.376	0.303	0.295	0.813823	0.0669329	0.0242229	0.555619	0.114849	0.283798	0.473133	0.887384	0.135677	0.260583	0.292908	0.0316046	0.010078	0.0406753	0.0468752
ENSG00000050628	greenyellow	0.084	-0.076	-0.142	-0.177	-0.127	-0.075	0.06	-0.134	-0.062	-0.007	0.199	-0.155	-0.346	0.048	-0.153	0.578606	0.614432	0.347737	0.238816	0.399802	0.621185	0.689862	0.375093	0.682539	0.965651	0.184123	0.302993	0.0184733	0.749113	0.309225
ENSG00000069812	greenyellow	0.053	0.026	0.19	-0.167	-0.121	-0.191	-0.247	0.136	-0.084	0.165	0.173	-0.095	0.346	0.152	-0.037	0.7289	0.862764	0.2063	0.268609	0.422201	0.202991	0.0977336	0.368408	0.580243	0.271822	0.249218	0.53057	0.0186513	0.311905	0.805005
ENSG00000071203	greenyellow	0.21	-0.132	-0.122	-0.263	-0.008	-0.038	0.052	-0.063	-0.22	-0.123	-0.278	-0.055	0.358	0.353	0.207	0.161092	0.38063	0.419101	0.0768808	0.957135	0.801569	0.7338	0.675572	0.14119	0.415206	0.0612158	0.716317	0.0145148	0.0160617	0.168424
ENSG00000075388	greenyellow	-0.194	-0.036	-0.085	0.004	-0.096	-0.15	-0.221	-0.106	0.011	0.028	0.204	-0.158	-0.374	-0.173	-0.195	0.195611	0.812735	0.57377	0.979064	0.523894	0.318512	0.140238	0.485188	0.940841	0.85332	0.173448	0.295036	0.0104182	0.249127	0.194593
ENSG00000081842	greenyellow	0.111	-0.091	-0.136	-0.094	-0.159	-0.07	-0.297	-0.021	-0.209	0.064	-0.002	-0.145	0.513	0.293	0.005	0.461421	0.547136	0.369075	0.533087	0.292629	0.642721	0.0451653	0.891397	0.162786	0.670508	0.991068	0.336532	0.000267749	0.0480285	0.975597
ENSG00000087586	greenyellow	0.182	-0.079	0.004	-0.181	-0.059	-0.109	0.055	0.348	0.064	-0.002	0.009	-0.071	0.412	0.087	0.045	0.227093	0.599709	0.978014	0.229299	0.697766	0.471248	0.718987	0.0179118	0.670445	0.990235	0.95466	0.638181	0.00445492	0.565744	0.764731
ENSG00000089050	greenyellow	-0.233	-0.199	0.057	-0.124	0.149	-0.026	-0.027	0.156	0.189	-0.02	0.112	-0.048	-0.31	-0.215	-0.186	0.118637	0.183981	0.706011	0.41229	0.322287	0.86258	0.86053	0.302001	0.207584	0.895357	0.457649	0.75364	0.0362936	0.151864	0.215248
ENSG00000090402	greenyellow	-0.114	-0.125	-0.086	0.075	0.059	0.229	0.22	0.075	0.103	-0.209	-0.09	-0.089	-0.434	-0.114	0.026	0.44898	0.406486	0.567697	0.618388	0.694603	0.125381	0.142085	0.619883	0.495285	0.162485	0.551982	0.554602	0.00255286	0.451181	0.862008
ENSG00000095587	greenyellow	-0.195	0.144	0.192	-0.081	0.022	-0.024	-0.235	-0.139	0.027	0.006	0.013	-0.06	0.398	0.167	-0.155	0.193302	0.340657	0.201343	0.591017	0.886617	0.873266	0.116661	0.356222	0.856617	0.966736	0.932472	0.694237	0.0061418	0.266121	0.304481
ENSG00000101825	greenyellow	0.013	-0.081	-0.127	-0.016	-0.246	-0.206	-0.184	-0.146	-0.316	0.22	-0.069	0.162	0.391	0.374	0.165	0.931028	0.59442	0.400945	0.917265	0.100022	0.170111	0.221736	0.332765	0.0323389	0.142439	0.649966	0.281442	0.00717704	0.0105518	0.27237
ENSG00000102387	greenyellow	0.075	-0.058	0.207	-0.055	0.07	0.039	-0.148	0.12	0.031	-0.036	-0.072	-0.06	0.374	0.168	0.034	0.61835	0.702502	0.166707	0.716094	0.645153	0.796783	0.327304	0.4266	0.837462	0.809753	0.635204	0.693452	0.0105162	0.265767	0.820694
ENSG00000103310	greenyellow	-0.155	-0.319	-0.179	0.014	0.184	0.12	0.162	0.082	0.105	-0.214	0.076	-0.077	-0.305	-0.131	-0.291	0.303228	0.0308583	0.235099	0.928379	0.22048	0.426079	0.282022	0.589555	0.487903	0.154113	0.6165	0.611642	0.0394635	0.38444	0.049812
ENSG00000104435	greenyellow	0.085	-0.154	-0.116	-0.002	-0.163	-0.033	0.133	-0.035	-0.239	0.155	-0.047	0.161	0.318	0.289	0.09	0.572498	0.305427	0.443002	0.987142	0.278172	0.828751	0.377585	0.817851	0.108979	0.303529	0.756404	0.284805	0.0313199	0.0517383	0.553608
ENSG00000105738	greenyellow	-0.205	-0.052	-0.082	0.185	0.259	0.209	0.293	0.064	0.207	-0.152	-0.023	0.172	-0.404	-0.285	-0.093	0.171368	0.729627	0.58664	0.218766	0.0818342	0.162813	0.0480082	0.672564	0.167583	0.311704	0.879375	0.251995	0.00539384	0.0550374	0.540638
ENSG00000106003	greenyellow	0.1	0.088	-0.081	-0.068	-0.37	-0.186	-0.091	-0.189	-0.305	0.38	0.059	0.345	0.458	0.205	0.344	0.507392	0.560454	0.59149	0.652051	0.0113726	0.214709	0.548258	0.208515	0.0393899	0.00928139	0.696819	0.0188378	0.0013867	0.17125	0.0193845
ENSG00000106665	greenyellow	0.068	0.105	0.013	0.038	0.129	0.173	0.145	-0.112	0.059	-0.062	0.061	-0.185	-0.396	-0.213	-0.297	0.655483	0.485405	0.933215	0.801387	0.394216	0.250102	0.334952	0.460569	0.696076	0.683405	0.687891	0.219187	0.00640018	0.155044	0.0449134
ENSG00000107295	greenyellow	-0.18	-0.252	-0.035	0.072	0.129	0.142	0.186	0.309	0.01	-0.159	-0.145	0.062	-0.446	0.059	0.066	0.231002	0.090532	0.817786	0.636036	0.393878	0.346122	0.215352	0.0365842	0.944989	0.290003	0.334976	0.681585	0.0018933	0.698149	0.664167
ENSG00000107611	greenyellow	-0.104	-0.22	-0.141	0.173	0.203	0.277	0.174	-0.017	0.178	-0.075	0.243	-0.263	-0.378	-0.247	-0.453	0.491446	0.141975	0.349209	0.250082	0.176338	0.0624715	0.246318	0.912116	0.237588	0.618736	0.103545	0.0773524	0.00950602	0.0973012	0.00158904
ENSG00000110484	greenyellow	-0.037	-0.068	-0.016	0.038	-0.221	-0.077	-0.202	0.105	-0.07	0.416	0.237	0.12	0.539	0.069	-0.073	0.804733	0.655385	0.917846	0.800234	0.14014	0.612251	0.177333	0.488868	0.641684	0.00403121	0.113301	0.425771	0.00011237	0.650941	0.631634
ENSG00000111077	greenyellow	-0.013	-0.178	-0.037	-0.259	-0.479	-0.402	-0.339	-0.058	-0.294	0.508	0.291	0.103	0.481	0.104	0.127	0.932846	0.236715	0.808398	0.0822632	0.000755119	0.00559422	0.0213094	0.700079	0.0474218	0.000310344	0.0501369	0.497027	0.000705026	0.490211	0.400509
ENSG00000111490	greenyellow	0.063	-0.078	-0.197	-0.086	-0.104	0.04	0.086	0.027	-0.193	0.032	-0.162	-0.021	0.469	0.273	0.221	0.679585	0.6055	0.188405	0.570852	0.489497	0.789956	0.571122	0.859762	0.198312	0.833408	0.281023	0.889725	0.00100932	0.0659601	0.13919
ENSG00000113905	greenyellow	0.364	0.064	-0.214	0.267	-0.116	-0.096	-0.046	-0.243	-0.18	0.065	-0.217	0.099	0.334	0.156	0.282	0.0129148	0.673186	0.15335	0.0725713	0.44153	0.525932	0.761424	0.104108	0.230714	0.669055	0.147106	0.512032	0.0234341	0.301155	0.0573149
ENSG00000117472	greenyellow	0.125	0.105	0.09	0.01	0.031	0.106	0.329	0.085	-0.017	-0.213	-0.335	0.158	-0.388	0.047	0.429	0.406805	0.488784	0.55107	0.946612	0.837991	0.481405	0.0254167	0.575018	0.909132	0.155362	0.0227686	0.293104	0.00778088	0.757451	0.00293467
ENSG00000117620	greenyellow	0.06	0.104	0.151	0.016	-0.184	-0.042	-0.33	0.09	-0.121	0.226	-0.05	0.052	0.471	0	0.256	0.691401	0.49363	0.316564	0.914293	0.221129	0.782322	0.0253344	0.553406	0.423253	0.13122	0.739151	0.729861	0.000943654	0.999429	0.0857327
ENSG00000119547	greenyellow	0.136	-0.069	0.153	0.044	0.11	0.11	-0.01	0.103	-0.122	-0.062	-0.257	0.172	0.36	0.222	0.193	0.366114	0.646454	0.309531	0.771899	0.465698	0.466662	0.950029	0.494804	0.417514	0.682394	0.0853022	0.251856	0.0141183	0.138768	0.198597
ENSG00000120242	greenyellow	-0.195	0.177	0.259	0.16	0.288	0.26	0.201	0.089	0.354	-0.249	-0.059	-0.018	-0.569	-0.209	-0.143	0.194054	0.240292	0.0826422	0.289338	0.051933	0.0804512	0.181316	0.555633	0.0159543	0.095264	0.696553	0.907474	3.66869e-05	0.164318	0.34347
ENSG00000128274	greenyellow	-0.188	-0.292	-0.051	0.076	0.109	0.129	0.168	-0.009	0.148	-0.073	0.214	-0.223	-0.403	-0.09	-0.36	0.21145	0.0487437	0.73627	0.616914	0.470585	0.391855	0.265385	0.955271	0.325673	0.62951	0.152448	0.135933	0.00549709	0.553606	0.0141336
ENSG00000128422	greenyellow	-0.123	-0.005	0.142	-0.14	-0.183	-0.192	-0.29	0.008	-0.109	0.206	0.084	0.078	0.457	0.07	0.099	0.415796	0.97311	0.347231	0.351789	0.224712	0.202142	0.0509137	0.958581	0.469348	0.170507	0.578788	0.605339	0.00140283	0.641975	0.513895
ENSG00000134824	greenyellow	0.007	0.132	0.154	-0.047	-0.286	-0.273	-0.096	-0.044	-0.035	0.479	0.255	0.208	0.383	-0.075	0.019	0.962411	0.381842	0.307634	0.757019	0.0537423	0.0666007	0.524918	0.769491	0.817678	0.000758725	0.0876901	0.164883	0.00854319	0.620538	0.901711
ENSG00000135312	greenyellow	0.185	0.006	-0.096	-0.05	-0.126	-0.18	0.041	-0.145	-0.079	0.033	0.008	-0.108	-0.35	0.079	0.142	0.217919	0.96953	0.525026	0.74082	0.405773	0.230916	0.785413	0.335688	0.603881	0.826102	0.955363	0.473068	0.0171003	0.600226	0.346943
ENSG00000136099	greenyellow	0.089	-0.246	-0.101	-0.068	-0.013	0.012	-0.271	-0.059	-0.252	-0.055	-0.184	-0.102	0.387	0.284	0.069	0.554482	0.0988649	0.502957	0.652769	0.931253	0.938913	0.0690066	0.695715	0.0906681	0.715258	0.22216	0.499885	0.00793628	0.0554772	0.650446
ENSG00000142182	greenyellow	-0.067	0.029	-0.044	0.2	0.051	0.019	-0.144	-0.232	0	0.107	0.133	-0.064	0.377	-0.058	-0.21	0.658232	0.849706	0.772837	0.181933	0.735456	0.89849	0.338328	0.121337	0.998354	0.47876	0.37853	0.671042	0.0098201	0.703172	0.161273
ENSG00000146006	greenyellow	0.02	-0.203	-0.047	0.112	-0.089	-0.045	0.092	-0.099	-0.164	-0.134	-0.242	0.135	-0.324	0.048	0.241	0.894002	0.175686	0.755413	0.457554	0.555102	0.764792	0.541548	0.511237	0.275263	0.373403	0.104788	0.369823	0.0282582	0.753015	0.107081
ENSG00000148498	greenyellow	-0.066	0.073	-0.02	0.022	0.212	0.17	0.196	0.071	0.246	-0.124	-0.037	-0.111	-0.326	-0.098	-0.159	0.663201	0.628341	0.896341	0.886852	0.157594	0.2575	0.191462	0.637805	0.0994251	0.413109	0.80686	0.462926	0.0268412	0.518453	0.290247
ENSG00000154262	greenyellow	0.066	-0.074	-0.237	0.202	-0.054	0.072	-0.133	-0.208	-0.171	0.078	-0.082	0.059	0.392	0.139	-0.048	0.662828	0.624167	0.112713	0.177362	0.719299	0.633676	0.378152	0.165871	0.255508	0.605181	0.586747	0.695927	0.0070104	0.356554	0.75202
ENSG00000156140	greenyellow	0.146	-0.095	0.114	-0.036	-0.072	-0.174	-0.013	-0.012	-0.055	-0.09	-0.104	-0.079	-0.323	0.038	0.15	0.332027	0.53139	0.451	0.810835	0.636583	0.248389	0.930444	0.93837	0.717287	0.55275	0.490939	0.60273	0.0287186	0.801826	0.318344
ENSG00000158186	greenyellow	0.239	0.046	-0.125	0.197	0.104	0.167	-0.083	-0.073	-0.011	0.077	0.05	-0.073	0.373	-0.11	-0.209	0.109539	0.760924	0.409512	0.188577	0.491328	0.266721	0.581385	0.631312	0.944568	0.611371	0.741572	0.628844	0.0105694	0.467273	0.163795
ENSG00000160180	greenyellow	0.063	-0.065	-0.052	-0.035	-0.231	-0.099	-0.354	-0.213	-0.249	0.097	-0.175	0.033	0.312	0.255	0.39	0.677649	0.665778	0.733275	0.817707	0.12273	0.512042	0.0157939	0.155272	0.09558	0.519904	0.243496	0.827249	0.0346076	0.0875814	0.00743362
ENSG00000161281	greenyellow	0.122	0.03	-0.124	0.238	-0.224	0.031	-0.156	-0.256	-0.257	0.314	0.135	0.014	0.331	0.185	-0.042	0.419975	0.842254	0.412877	0.110541	0.134653	0.835432	0.300832	0.0860528	0.0850041	0.0338478	0.372605	0.92673	0.0244902	0.219357	0.781489
ENSG00000164749	greenyellow	-0.172	-0.247	-0.072	0.037	-0.065	-0.09	0.006	-0.063	0.023	-0.028	0.098	0.137	-0.384	-0.036	-0.084	0.252627	0.0978998	0.633224	0.808407	0.667321	0.553102	0.967326	0.677692	0.878661	0.855811	0.517247	0.364389	0.00848016	0.813362	0.580385
ENSG00000164822	greenyellow	0.168	-0.036	-0.167	0.195	-0.124	0.115	-0.074	-0.18	-0.289	0.174	-0.012	0.063	0.4	0.055	0.056	0.265009	0.810441	0.266531	0.195137	0.411937	0.448119	0.624974	0.231517	0.051278	0.248838	0.938266	0.679145	0.00593999	0.718806	0.710316
ENSG00000166821	greenyellow	0.068	0.227	0.257	-0.027	0.299	0.145	-0.066	-0.002	0.285	-0.194	0.123	-0.116	-0.433	-0.347	-0.258	0.652427	0.12875	0.0850336	0.860614	0.0434089	0.337635	0.665073	0.991219	0.0550425	0.195912	0.416223	0.442424	0.00265491	0.018072	0.0837118
ENSG00000170579	greenyellow	-0.143	0.037	0.107	-0.052	0.337	0.216	0.106	0.268	0.324	-0.414	-0.049	-0.461	-0.482	-0.284	-0.159	0.344443	0.808857	0.481136	0.73192	0.0219533	0.150099	0.484507	0.0716441	0.0282205	0.0041946	0.746739	0.00126172	0.00070037	0.0555261	0.291735
ENSG00000170748	greenyellow	0.075	0.053	-0.122	-0.089	-0.116	-0.241	0.08	-0.191	0.068	-0.067	0.158	-0.177	-0.379	-0.147	-0.061	0.619699	0.727288	0.420297	0.55834	0.44334	0.106459	0.596512	0.203431	0.652727	0.656735	0.295412	0.239082	0.00942242	0.328998	0.687493
ENSG00000173369	greenyellow	0.011	0.268	0.462	-0.156	0.215	-0.013	0.303	0.153	0.186	-0.159	-0.043	0.027	-0.461	-0.128	0.1	0.944093	0.0716036	0.00124084	0.300016	0.151206	0.931652	0.0407588	0.30993	0.215116	0.291839	0.778393	0.856819	0.00127928	0.397197	0.51004
ENSG00000175356	greenyellow	0.095	-0.068	0.179	0.179	0.036	0.147	-0.057	0.173	-0.049	-0.063	-0.127	-0.101	0.38	0.005	0.047	0.530221	0.654299	0.234645	0.234896	0.812839	0.331045	0.708545	0.250486	0.744236	0.677386	0.40191	0.503044	0.00914972	0.972821	0.755979
ENSG00000176692	greenyellow	-0.073	-0.284	-0.196	0.053	0.014	0.224	0.151	-0.179	-0.054	0.037	0.193	0.072	-0.451	-0.055	-0.23	0.629699	0.0562014	0.191438	0.726387	0.925928	0.134725	0.317413	0.232786	0.720725	0.809584	0.19788	0.634948	0.00164275	0.714248	0.124112
ENSG00000176998	greenyellow	0.011	-0.234	-0.003	-0.137	0.033	0.054	-0.177	0.071	0.012	0.123	0.226	-0.077	0.437	-0.009	-0.265	0.94477	0.118011	0.984164	0.364868	0.826257	0.723577	0.239762	0.637881	0.935241	0.416189	0.130722	0.610227	0.0024099	0.954837	0.0756697
ENSG00000180263	greenyellow	-0.108	-0.086	-0.118	-0.189	-0.06	0.005	0.171	-0.022	0.115	-0.073	0.029	-0.068	-0.391	0.09	0.019	0.473982	0.569436	0.436501	0.2082	0.692948	0.974811	0.256182	0.883219	0.445073	0.630033	0.848039	0.655527	0.00718149	0.55084	0.901467
ENSG00000180447	greenyellow	0.034	0.131	-0.212	0.144	-0.146	-0.039	-0.079	-0.146	-0.103	0.201	0.085	0.116	0.356	-0.027	0.007	0.821419	0.386685	0.157966	0.339464	0.332747	0.799099	0.603795	0.334594	0.494109	0.180004	0.574576	0.442754	0.0150602	0.860881	0.964666
ENSG00000182048	greenyellow	-0.017	-0.033	0.053	-0.203	0.039	-0.005	0.243	0.031	0.02	-0.062	0.114	-0.019	-0.424	-0.148	-0.035	0.909214	0.825943	0.728888	0.175281	0.796662	0.975076	0.103783	0.836096	0.896139	0.682188	0.449514	0.898115	0.00334304	0.326142	0.815966
ENSG00000185046	greenyellow	0.237	-0.024	-0.102	0.063	-0.415	-0.088	-0.267	-0.033	-0.434	0.321	-0.093	0.251	0.448	0.239	0.412	0.113227	0.876331	0.501698	0.677849	0.00416755	0.563048	0.0723859	0.829959	0.00259945	0.0295982	0.537213	0.0918597	0.00181766	0.109369	0.00445735
ENSG00000185989	greenyellow	0.107	0.099	0.098	0.355	-0.102	0.231	-0.099	-0.356	-0.225	0.158	-0.211	0.135	0.472	0.26	0.155	0.477228	0.510906	0.518186	0.0154093	0.499808	0.121884	0.512408	0.0152859	0.133594	0.292895	0.159329	0.371883	0.000939495	0.081579	0.302856
ENSG00000188191	greenyellow	0.198	0.053	-0.003	-0.264	0.027	-0.078	0.306	0.135	0.165	-0.126	-0.074	0.032	-0.343	-0.074	0.191	0.186988	0.726146	0.985509	0.0766495	0.857127	0.605154	0.0388307	0.371264	0.271756	0.404707	0.625167	0.834246	0.0196468	0.627206	0.203227
ENSG00000204961	greenyellow	0.281	0.049	-0.146	-0.034	-0.248	-0.116	-0.24	-0.16	-0.286	0.333	0.083	0.126	0.969	0.297	0.053	0.0586733	0.744955	0.333526	0.821506	0.0970181	0.444563	0.107534	0.288501	0.0543986	0.0236271	0.583153	0.403363	2.49156e-28	0.0446613	0.728715
ENSG00000204962	greenyellow	0.281	0.049	-0.146	-0.034	-0.248	-0.116	-0.24	-0.16	-0.286	0.333	0.083	0.126	0.969	0.297	0.053	0.0586733	0.744955	0.333526	0.821506	0.0970181	0.444563	0.107534	0.288501	0.0543986	0.0236271	0.583153	0.403363	2.49156e-28	0.0446613	0.728715
ENSG00000204963	greenyellow	0.281	0.049	-0.146	-0.034	-0.248	-0.116	-0.24	-0.16	-0.286	0.333	0.083	0.126	0.969	0.297	0.053	0.0586733	0.744955	0.333526	0.821506	0.0970181	0.444563	0.107534	0.288501	0.0543986	0.0236271	0.583153	0.403363	2.49156e-28	0.0446613	0.728715
ENSG00000204965	greenyellow	-0.041	0.007	-0.143	-0.062	-0.055	0.03	-0.229	-0.183	-0.222	0.026	0.152	-0.162	0.394	0.139	-0.223	0.785774	0.964441	0.343089	0.681623	0.717688	0.842992	0.126064	0.224444	0.137776	0.865097	0.31345	0.281813	0.00681835	0.355791	0.135873
ENSG00000204967	greenyellow	-0.041	0.007	-0.143	-0.062	-0.055	0.03	-0.229	-0.183	-0.222	0.026	0.152	-0.162	0.394	0.139	-0.223	0.785774	0.964441	0.343089	0.681623	0.717688	0.842992	0.126064	0.224444	0.137776	0.865097	0.31345	0.281813	0.00681835	0.355791	0.135873
ENSG00000204969	greenyellow	0.281	0.049	-0.146	-0.034	-0.248	-0.116	-0.24	-0.16	-0.286	0.333	0.083	0.126	0.969	0.297	0.053	0.0586733	0.744955	0.333526	0.821506	0.0970181	0.444563	0.107534	0.288501	0.0543986	0.0236271	0.583153	0.403363	2.49156e-28	0.0446613	0.728715
ENSG00000204970	greenyellow	0.281	0.049	-0.146	-0.034	-0.248	-0.116	-0.24	-0.16	-0.286	0.333	0.083	0.126	0.969	0.297	0.053	0.0586733	0.744955	0.333526	0.821506	0.0970181	0.444563	0.107534	0.288501	0.0543986	0.0236271	0.583153	0.403363	2.49156e-28	0.0446613	0.728715
ENSG00000215117	greenyellow	0.012	-0.175	-0.012	0.07	-0.016	0.079	0.021	0.012	-0.054	0.025	0.039	-0.075	-0.31	-0.155	0.069	0.938757	0.244564	0.939322	0.642738	0.914309	0.602158	0.888921	0.937177	0.723104	0.867463	0.797604	0.619832	0.0363236	0.302208	0.647184
ENSG00000224854	greenyellow	0.114	-0.012	-0.031	0.1	0.032	0.186	-0.066	0.007	-0.146	0.051	-0.114	0.095	0.342	0.125	0.074	0.449209	0.939146	0.836977	0.509087	0.830585	0.216043	0.665139	0.964331	0.333301	0.734185	0.449898	0.528912	0.0201911	0.408818	0.622928
ENSG00000239389	greenyellow	0.281	0.049	-0.146	-0.034	-0.248	-0.116	-0.24	-0.16	-0.286	0.333	0.083	0.126	0.969	0.297	0.053	0.0586733	0.744955	0.333526	0.821506	0.0970181	0.444563	0.107534	0.288501	0.0543986	0.0236271	0.583153	0.403363	2.49156e-28	0.0446613	0.728715
ENSG00000243232	greenyellow	0.281	0.049	-0.146	-0.034	-0.248	-0.116	-0.24	-0.16	-0.286	0.333	0.083	0.126	0.969	0.297	0.053	0.0586733	0.744955	0.333526	0.821506	0.0970181	0.444563	0.107534	0.288501	0.0543986	0.0236271	0.583153	0.403363	2.49156e-28	0.0446613	0.728715
ENSG00000248383	greenyellow	0.196	0.155	0.001	-0.024	-0.138	-0.07	-0.055	-0.095	-0.034	0.26	-0.016	0.217	0.731	0.204	0.167	0.191225	0.303601	0.997287	0.875415	0.35962	0.645498	0.714695	0.529187	0.823165	0.08085	0.918309	0.147874	7.86221e-09	0.174682	0.26642
ENSG00000249158	greenyellow	0.281	0.049	-0.146	-0.034	-0.248	-0.116	-0.24	-0.16	-0.286	0.333	0.083	0.126	0.969	0.297	0.053	0.0586733	0.744955	0.333526	0.821506	0.0970181	0.444563	0.107534	0.288501	0.0543986	0.0236271	0.583153	0.403363	2.49156e-28	0.0446613	0.728715
ENSG00000251664	greenyellow	0.281	0.049	-0.146	-0.034	-0.248	-0.116	-0.24	-0.16	-0.286	0.333	0.083	0.126	0.969	0.297	0.053	0.0586733	0.744955	0.333526	0.821506	0.0970181	0.444563	0.107534	0.288501	0.0543986	0.0236271	0.583153	0.403363	2.49156e-28	0.0446613	0.728715
ENSG00000001167	grey	0.034	0.012	-0.144	-0.291	-0.281	0.008	0.039	-0.053	-0.16	0.245	-0.011	0.306	0.046	0.209	0.278	0.824425	0.939074	0.338321	0.0498614	0.0587421	0.960003	0.794624	0.726539	0.286638	0.101354	0.941265	0.0383012	0.762202	0.163878	0.0614941
ENSG00000001617	grey	0.032	0.075	0.073	-0.083	0.184	0	0.253	0.188	0.24	-0.322	-0.164	-0.107	0.072	0.192	-0.088	0.833227	0.620471	0.627716	0.582259	0.222107	0.998949	0.0894561	0.210189	0.108286	0.0290766	0.274824	0.480843	0.635765	0.200272	0.562361
ENSG00000001626	grey	0.371	-0.148	-0.202	-0.208	-0.096	-0.121	0.219	0.036	-0.267	-0.149	-0.435	0.049	0.142	0.426	0.486	0.0111775	0.325447	0.178362	0.165417	0.526028	0.422384	0.144043	0.814509	0.0728592	0.321686	0.00250741	0.747597	0.346178	0.00319703	0.00061312
ENSG00000002587	grey	0.128	0.178	0.149	0.229	-0.04	-0.008	0.188	-0.23	-0.008	0.089	-0.152	0.273	0.131	0.059	0.183	0.397439	0.236193	0.323102	0.125259	0.79316	0.957616	0.210061	0.123845	0.959534	0.556923	0.31202	0.0666557	0.386482	0.698135	0.223666
ENSG00000002933	grey	0.009	0.257	0.267	-0.035	-0.008	0.01	0.137	0.33	0.157	0.029	-0.153	0.053	0.071	-0.007	0.328	0.953248	0.0851014	0.0725614	0.819697	0.957853	0.945124	0.363006	0.0250459	0.29812	0.847768	0.31037	0.724011	0.637643	0.965573	0.0262579
ENSG00000003436	grey	0.124	0.016	0.156	-0.073	0.081	-0.11	-0.124	0.066	0.019	-0.011	0.128	-0.23	-0.125	-0.153	-0.074	0.41003	0.917368	0.301087	0.63139	0.59455	0.466855	0.413441	0.66482	0.900838	0.943856	0.398334	0.124744	0.408335	0.308538	0.62666
ENSG00000003987	grey	0.062	-0.057	-0.045	0.088	0.027	-0.026	-0.093	-0.008	-0.075	0.1	0.101	-0.043	0.113	0.075	-0.071	0.683524	0.704898	0.76682	0.560151	0.856301	0.864738	0.538192	0.958632	0.621456	0.509218	0.505743	0.777313	0.453677	0.622127	0.638942
ENSG00000003989	grey	0.123	-0.004	-0.115	0.041	-0.126	-0.007	-0.039	-0.026	0.027	0.034	-0.047	-0.093	-0.048	-0.038	0.128	0.415345	0.981455	0.44631	0.788983	0.403023	0.964222	0.797331	0.862786	0.860241	0.823373	0.754949	0.540798	0.749066	0.800517	0.395376
ENSG00000004766	grey	0.074	-0.118	-0.114	0.032	0.085	0.097	-0.101	0.014	-0.049	-0.165	-0.015	-0.249	0.145	0.119	-0.062	0.622962	0.436301	0.449909	0.833872	0.57363	0.520925	0.503626	0.928933	0.745474	0.274081	0.921131	0.0951719	0.334772	0.431233	0.680157
ENSG00000005073	grey	0.125	0.11	0.007	-0.102	-0.045	-0.185	-0.031	0.148	0.198	-0.108	-0.083	-0.267	-0.044	-0.006	-0.035	0.407154	0.466364	0.965088	0.501383	0.768345	0.217257	0.839387	0.325906	0.188263	0.476362	0.581505	0.0723829	0.771383	0.966762	0.817593
ENSG00000005108	grey	0.086	-0.112	-0.131	-0.088	-0.177	-0.073	-0.072	-0.005	-0.152	0.104	-0.104	-0.007	0.287	0.325	0.19	0.570778	0.457621	0.386969	0.56015	0.238035	0.630467	0.632554	0.975087	0.314102	0.491505	0.490688	0.965681	0.0532281	0.0273315	0.205412
ENSG00000005421	grey	-0.073	-0.159	-0.163	0.043	0.059	0.003	-0.023	-0.021	0.108	0.013	0.094	-0.021	0.176	0.074	-0.267	0.62866	0.292371	0.277755	0.777023	0.698267	0.985619	0.878953	0.890773	0.474728	0.932996	0.534914	0.888405	0.242555	0.624791	0.0726454
ENSG00000006283	grey	0.154	0.076	-0.214	0.202	-0.146	0.16	-0.003	-0.344	-0.209	0.115	-0.073	0.24	0.152	-0.036	0.204	0.305704	0.614279	0.15279	0.178648	0.334238	0.28944	0.983572	0.0193533	0.163308	0.448478	0.631577	0.108698	0.311983	0.811332	0.174173
ENSG00000006327	grey	0.23	0.173	0.015	-0.36	-0.194	-0.264	0.054	-0.008	0.071	0.198	0.08	0.288	-0.023	-0.015	0.171	0.124927	0.250574	0.920467	0.0138645	0.19718	0.0761688	0.723194	0.957398	0.640995	0.186482	0.596607	0.0518549	0.882001	0.921015	0.254559
ENSG00000006468	grey	-0.025	-0.065	-0.043	-0.074	0.094	-0.027	0.115	-0.021	0.212	-0.186	0.056	-0.075	-0.124	-0.211	-0.073	0.869026	0.6695	0.778946	0.626673	0.533045	0.856341	0.445527	0.891463	0.156581	0.217089	0.71043	0.621874	0.410957	0.159952	0.630374
ENSG00000006740	grey	-0.115	0.12	0.208	-0.168	0.07	-0.025	-0.206	-0.074	0.282	0.088	0.433	-0.18	-0.098	-0.353	-0.344	0.446838	0.42872	0.164938	0.265745	0.641718	0.870029	0.170438	0.625684	0.0571463	0.563071	0.00267152	0.230773	0.516633	0.016029	0.0193979
ENSG00000006747	grey	0.314	-0.105	0.007	-0.027	-0.139	-0.01	0.077	0.018	-0.086	0.111	0.161	-0.045	0.156	-0.066	-0.045	0.0334877	0.489183	0.962079	0.856293	0.355879	0.946256	0.60992	0.904312	0.570228	0.461461	0.286488	0.766947	0.299046	0.661065	0.766299
ENSG00000006756	grey	-0.072	0.137	0.252	-0.248	-0.088	-0.061	0.167	0.154	0.079	-0.032	-0.134	0.105	-0.258	0.069	0.401	0.636259	0.363378	0.0915957	0.0968098	0.558879	0.687608	0.267399	0.305973	0.600593	0.832016	0.37408	0.487508	0.0832991	0.64854	0.0057827
ENSG00000007384	grey	0.378	0.178	0.176	-0.242	0.079	-0.069	0.125	0.075	-0.11	-0.169	-0.213	0.041	-0.026	0.022	0.233	0.0096115	0.235742	0.243211	0.105445	0.602225	0.646598	0.407478	0.618864	0.465564	0.261936	0.154849	0.786919	0.865562	0.884138	0.119257
ENSG00000007516	grey	-0.132	0.063	0.045	0.144	0.149	0.222	0.171	-0.18	0.103	0.003	0.086	0.248	-0.288	-0.181	-0.153	0.381744	0.675961	0.768343	0.340734	0.323159	0.138086	0.255217	0.2307	0.494338	0.986713	0.571368	0.0968339	0.0523115	0.228511	0.311037
ENSG00000007933	grey	-0.21	-0.132	-0.081	-0.016	-0.135	-0.264	-0.225	-0.13	-0.098	0.089	0.154	0.073	0.224	0.025	-0.131	0.162049	0.380612	0.590362	0.914291	0.372545	0.0766027	0.133627	0.387387	0.515397	0.554417	0.305721	0.63205	0.134114	0.86903	0.385216
ENSG00000008056	grey	0.278	0.004	-0.125	-0.14	-0.347	-0.153	-0.263	-0.19	-0.442	0.255	0.007	0.208	0.087	0.002	0.307	0.0612431	0.978124	0.406057	0.352959	0.0180251	0.311405	0.0770175	0.206502	0.00211538	0.0869011	0.962169	0.164431	0.56446	0.988793	0.037739
ENSG00000008118	grey	0.376	0.017	0.126	-0.168	-0.04	-0.029	0.042	0.038	-0.208	0.052	-0.23	0.208	0.108	0.23	0.278	0.0100298	0.91098	0.405094	0.265421	0.793031	0.849493	0.781456	0.803284	0.165913	0.732263	0.124257	0.165986	0.472972	0.123882	0.0612732
ENSG00000008441	grey	-0.206	-0.085	0.041	-0.194	0.05	0.032	-0.11	0.155	0.081	-0.033	0.269	-0.417	-0.287	-0.265	-0.358	0.170464	0.573894	0.786942	0.196204	0.74164	0.834489	0.464957	0.305197	0.59173	0.829401	0.07034	0.0039415	0.053538	0.0748972	0.0146631
ENSG00000010310	grey	0.124	0.147	-0.088	-0.176	-0.275	-0.146	-0.007	-0.095	-0.211	0.285	0.199	0.074	0.116	-0.069	0.154	0.413365	0.330173	0.558926	0.241351	0.0639381	0.33386	0.960965	0.529646	0.159682	0.0548343	0.18418	0.625122	0.441082	0.648054	0.305998
ENSG00000010932	grey	0.209	-0.038	-0.055	-0.293	-0.181	-0.239	0.115	0.074	-0.109	-0.029	-0.159	0.139	0.007	0.312	0.287	0.162678	0.801705	0.715728	0.0481424	0.229542	0.110277	0.445253	0.624411	0.472339	0.84645	0.291031	0.356465	0.963683	0.0347674	0.0529788
ENSG00000011201	grey	-0.054	0.073	0.306	-0.331	-0.3	-0.346	-0.445	-0.091	-0.05	0.269	0.267	-0.167	0.142	0.058	-0.003	0.719565	0.630656	0.0389161	0.0246266	0.0427704	0.0185621	0.00196242	0.545961	0.740709	0.0702798	0.0727425	0.268281	0.347821	0.703319	0.984721
ENSG00000011258	grey	-0.187	-0.035	0.109	0.033	0.364	0.154	-0.115	0.113	0.34	-0.205	0.109	-0.257	-0.268	-0.249	-0.465	0.212208	0.816656	0.472134	0.826631	0.0127604	0.305382	0.447054	0.455054	0.0209116	0.170976	0.469241	0.0841077	0.0720624	0.0950027	0.0011436
ENSG00000011304	grey	0.091	-0.189	-0.147	0.255	-0.294	0.027	0.015	0.016	-0.428	0.228	-0.264	0.372	0.334	0.399	0.468	0.549437	0.209576	0.328891	0.0875694	0.0472623	0.860814	0.921569	0.913525	0.0030259	0.127968	0.0760379	0.0108537	0.0233772	0.00597543	0.00103941
ENSG00000011478	grey	-0.068	-0.103	-0.025	-0.107	0.063	0.206	-0.082	0.038	-0.043	-0.037	-0.228	0.154	0.018	0.151	0.129	0.655439	0.494376	0.868741	0.477608	0.679618	0.168794	0.590016	0.799525	0.776044	0.805003	0.127762	0.307237	0.905417	0.318089	0.394624
ENSG00000012048	grey	-0.393	-0.024	0.052	0.059	-0.184	-0.117	-0.163	0.204	0.166	0.209	0.337	0.139	-0.099	-0.287	-0.053	0.00687077	0.873376	0.73162	0.69661	0.222015	0.437023	0.279253	0.174041	0.271331	0.162708	0.0220611	0.358583	0.511534	0.0530646	0.724948
ENSG00000012124	grey	-0.245	0.235	0.243	-0.181	0.022	-0.228	-0.046	-0.02	0.174	0.16	0.242	-0.092	0.022	-0.008	-0.179	0.100289	0.115754	0.104289	0.228053	0.882721	0.127033	0.759209	0.893342	0.247842	0.288863	0.104442	0.544031	0.882562	0.956725	0.233578
ENSG00000012817	grey	-0.144	-0.044	0.221	-0.227	-0.102	-0.152	-0.465	-0.123	0.073	0.093	0.205	-0.304	0.173	0.149	-0.184	0.339055	0.772916	0.13931	0.129341	0.499193	0.313826	0.00113309	0.413534	0.629078	0.54003	0.17225	0.0400947	0.249342	0.323228	0.221993
ENSG00000016082	grey	-0.163	0.057	0.198	0.089	0.138	0.022	0.09	0.3	0.383	-0.145	-0.074	-0.15	0.03	-0.011	-0.002	0.278804	0.704329	0.187331	0.5543	0.361429	0.884465	0.551128	0.0427929	0.00860066	0.336904	0.625225	0.320339	0.842806	0.939672	0.988827
ENSG00000016602	grey	0.071	-0.064	0.024	-0.055	0.242	0.155	-0.002	-0.002	0.092	-0.302	0.007	-0.234	-0.266	-0.272	-0.287	0.638827	0.673837	0.872318	0.716182	0.10545	0.30504	0.987971	0.988685	0.542769	0.0411007	0.965675	0.118089	0.0740414	0.0677786	0.0533527
ENSG00000018236	grey	-0.006	-0.03	0.021	0.067	-0.04	0.104	0.071	0.018	-0.124	0.014	-0.203	0.346	0.159	0.184	0.242	0.970549	0.842482	0.889807	0.657941	0.793098	0.492978	0.639426	0.903189	0.412752	0.924358	0.175194	0.0185724	0.292326	0.220149	0.10546
ENSG00000018408	grey	-0.021	0.044	0.117	-0.472	-0.282	-0.282	-0.23	0.029	-0.074	0.16	-0.074	0.071	0.133	0.43	0.349	0.891486	0.772158	0.439815	0.000934283	0.0574119	0.0573024	0.12458	0.846568	0.624307	0.288775	0.623348	0.639813	0.377957	0.0028944	0.0173723
ENSG00000021645	grey	-0.078	-0.018	0.129	-0.049	0.076	0.072	0.06	0.054	0.056	-0.08	0.135	-0.239	-0.189	-0.11	-0.275	0.608523	0.904379	0.394721	0.747966	0.616948	0.632517	0.693439	0.721161	0.709242	0.595405	0.371863	0.109553	0.20955	0.468144	0.0647548
ENSG00000029153	grey	-0.12	0.308	0.282	-0.045	0.106	-0.13	0.077	0.34	0.278	-0.177	-0.142	-0.076	-0.081	-0.001	0.202	0.427541	0.0372107	0.0571962	0.767937	0.484462	0.389971	0.610218	0.0209567	0.0616711	0.24045	0.345481	0.615352	0.593357	0.99452	0.177533
ENSG00000029559	grey	0.293	-0.142	0.014	-0.133	0.225	0.118	0.195	-0.084	-0.01	-0.233	-0.064	-0.033	-0.045	0.007	-0.046	0.0481813	0.345855	0.925483	0.376764	0.13278	0.432917	0.193686	0.580919	0.945999	0.118511	0.674572	0.828354	0.768137	0.965591	0.760426
ENSG00000030419	grey	-0.104	-0.215	-0.131	-0.024	0.034	0.127	-0.17	-0.061	-0.27	-0.209	-0.377	0.135	-0.155	0.15	0.273	0.489809	0.151829	0.384388	0.87327	0.821121	0.401536	0.258718	0.686985	0.0695826	0.16316	0.0099104	0.369331	0.302907	0.32093	0.0659338
ENSG00000034971	grey	0.035	-0.005	-0.045	-0.319	-0.368	-0.322	-0.38	-0.233	-0.438	0.166	-0.013	-0.032	0.212	0.347	0.295	0.816999	0.975293	0.764951	0.0306404	0.0117432	0.0291612	0.00922675	0.118658	0.00232267	0.268893	0.930519	0.834636	0.156928	0.0180827	0.0466285
ENSG00000035720	grey	-0.025	-0.11	-0.133	0.13	0.249	0.236	0.136	0.135	-0.07	-0.1	-0.027	-0.09	0.066	0.029	-0.134	0.866484	0.468163	0.377716	0.389299	0.0949803	0.11471	0.366045	0.372673	0.644588	0.50802	0.860107	0.55157	0.662076	0.848779	0.375867
ENSG00000036257	grey	0.049	-0.038	0.09	0.168	0.005	-0.028	-0.09	-0.038	0.04	0.193	0.416	-0.158	0.047	-0.136	-0.334	0.744404	0.803122	0.552674	0.265155	0.972566	0.851298	0.552068	0.803626	0.792122	0.198226	0.00407803	0.295004	0.758343	0.368823	0.0234046
ENSG00000036448	grey	-0.195	0.344	0.194	0.141	0.344	0.222	0.001	-0.052	0.234	-0.182	0.041	-0.266	-0.038	-0.216	-0.332	0.194439	0.019074	0.196822	0.351352	0.0192045	0.137931	0.993231	0.731794	0.116887	0.226996	0.786315	0.0744693	0.801612	0.149297	0.0242667
ENSG00000036672	grey	-0.142	-0.147	-0.152	-0.167	0.033	-0.124	-0.16	0.066	-0.008	-0.101	0.026	-0.244	0.019	0.161	-0.255	0.344848	0.329828	0.313401	0.266657	0.828843	0.409811	0.288272	0.66437	0.958393	0.503019	0.863157	0.101883	0.899212	0.28593	0.0873386
ENSG00000037749	grey	-0.145	-0.171	-0.177	0.096	0.035	0.055	0.063	0.082	0.057	0.042	0.041	0.127	-0.13	0.05	-0.041	0.33541	0.256954	0.240087	0.526764	0.81718	0.716103	0.675524	0.586258	0.707153	0.783855	0.785043	0.400801	0.388662	0.741689	0.787962
ENSG00000037965	grey	0.047	0.119	-0.042	-0.094	-0.041	0.097	-0.14	-0.166	-0.216	0.046	-0.13	0.038	-0.259	0.11	0.235	0.758048	0.432005	0.780286	0.532758	0.787083	0.519639	0.354787	0.269484	0.149399	0.763392	0.390888	0.802842	0.0825905	0.468529	0.115958
ENSG00000039068	grey	-0.059	0.187	0.301	-0.192	-0.083	-0.169	-0.16	0.224	0.338	0.181	0.248	-0.139	0.085	-0.151	-0.092	0.69526	0.212746	0.0422888	0.201154	0.585346	0.261286	0.288833	0.134584	0.0214385	0.229107	0.0963172	0.355888	0.572175	0.317553	0.542299
ENSG00000039560	grey	0.13	0.112	-0.052	0.027	-0.226	-0.2	-0.261	-0.285	-0.229	0.353	0.297	0.093	0.123	0.005	-0.126	0.388694	0.458633	0.733315	0.856335	0.131258	0.183717	0.0799728	0.0545744	0.126614	0.0162689	0.0447714	0.540851	0.416241	0.973048	0.404588
ENSG00000039600	grey	-0.146	0.2	0.093	0.089	-0.102	-0.161	-0.138	0.008	0.024	0.101	0.171	-0.195	0.11	0.09	-0.039	0.331754	0.181776	0.536596	0.556341	0.500531	0.284904	0.361472	0.957013	0.875051	0.50276	0.256095	0.194794	0.468676	0.55076	0.795974
ENSG00000043039	grey	-0.219	-0.254	0.048	0.125	-0.066	0.079	-0.12	0.015	-0.05	0.1	0.095	0.091	0.092	-0.155	-0.025	0.143062	0.0884056	0.753193	0.406567	0.662862	0.60326	0.427738	0.920404	0.740944	0.510483	0.531963	0.549049	0.545058	0.30457	0.869448
ENSG00000043591	grey	-0.217	-0.066	0.184	0.038	-0.088	0.039	-0.126	-0.04	0.067	0.222	0.308	-0.063	0.016	-0.162	-0.268	0.147028	0.663979	0.221651	0.800936	0.559052	0.797587	0.405213	0.790506	0.658218	0.138765	0.0374234	0.678028	0.916803	0.282215	0.0720115
ENSG00000044012	grey	0.055	0.06	0.221	-0.049	0.202	0.017	0.07	0.032	0.074	-0.189	0.102	-0.28	-0.035	-0.137	-0.23	0.718931	0.691597	0.139888	0.74836	0.17802	0.912242	0.642669	0.831433	0.626373	0.208729	0.500382	0.0598447	0.815108	0.363674	0.124228
ENSG00000044524	grey	-0.05	0.055	0.079	-0.004	-0.212	-0.172	-0.086	-0.059	0.007	0.132	0.026	0.121	0.084	-0.028	0.255	0.74364	0.716371	0.59984	0.977513	0.157669	0.252798	0.568939	0.698482	0.962251	0.38331	0.866019	0.422172	0.579772	0.85271	0.0877305
ENSG00000046653	grey	-0.121	-0.136	-0.105	0.002	0.005	0.093	0.114	0	0.23	0.032	0.378	-0.159	-0.284	-0.218	-0.4	0.4222	0.368814	0.486662	0.990357	0.975622	0.53784	0.451308	0.998206	0.123549	0.8333	0.00968494	0.290244	0.0553966	0.146396	0.00591612
ENSG00000046774	grey	0.13	-0.019	-0.073	-0.045	-0.068	-0.046	-0.057	0.037	-0.088	-0.007	-0.083	-0.038	0.128	0.097	0.038	0.39042	0.898564	0.629444	0.764395	0.655241	0.763118	0.708834	0.808052	0.560456	0.965057	0.583848	0.80044	0.397041	0.521682	0.804117
ENSG00000046889	grey	0.103	-0.222	-0.399	0.243	-0.033	0.204	0.191	-0.052	-0.34	-0.205	-0.482	0.253	-0.081	0.402	0.365	0.495884	0.138699	0.00600134	0.104307	0.826952	0.173368	0.203146	0.732156	0.0209504	0.171327	0.00068543	0.090232	0.593485	0.00564681	0.0126825
ENSG00000047457	grey	0.177	-0.114	-0.056	0.095	-0.156	0.038	0.074	-0.035	-0.287	0.094	-0.243	0.393	0.119	0.311	0.384	0.239633	0.44868	0.71334	0.532107	0.302019	0.80397	0.626494	0.817922	0.0527245	0.533874	0.104155	0.006912	0.432593	0.0353939	0.00838297
ENSG00000047597	grey	0.075	0.129	-0.028	0.128	-0.158	-0.073	-0.039	-0.138	0.04	-0.059	-0.125	-0.246	-0.069	0.138	0.189	0.621914	0.394502	0.853195	0.395053	0.29287	0.628158	0.795614	0.360106	0.790847	0.69565	0.406504	0.0998591	0.648324	0.358672	0.207684
ENSG00000047634	grey	-0.103	-0.39	-0.25	0.371	-0.159	0.004	0.099	-0.107	-0.286	-0.093	-0.16	-0.03	-0.142	0.069	0.154	0.494617	0.00743047	0.0933465	0.0111435	0.291505	0.979128	0.511969	0.479583	0.0538873	0.539414	0.288508	0.84315	0.34802	0.650914	0.308142
ENSG00000047936	grey	-0.325	-0.157	-0.097	0.071	-0.144	-0.2	-0.191	-0.137	0.015	0.126	0.2	0.063	0.083	0.002	-0.159	0.0273905	0.298295	0.519234	0.637927	0.340174	0.183668	0.203699	0.363569	0.919046	0.4033	0.182578	0.676845	0.584326	0.988809	0.29261
ENSG00000048540	grey	0.085	-0.203	-0.207	0.042	-0.125	-0.001	-0.054	-0.185	-0.409	0.037	-0.346	0.234	0.044	0.374	0.314	0.576065	0.176446	0.167386	0.783417	0.407043	0.995891	0.719971	0.218031	0.00473876	0.805784	0.0185005	0.117115	0.772828	0.0104869	0.0334338
ENSG00000049130	grey	0.082	-0.056	-0.282	-0.032	-0.039	0.007	0.12	-0.142	-0.023	-0.047	0.005	0.111	-0.097	0.065	0.017	0.588966	0.713121	0.0573355	0.834057	0.798468	0.962033	0.42729	0.345053	0.878707	0.758251	0.971926	0.462307	0.521614	0.665828	0.908238
ENSG00000049239	grey	-0.136	0.042	-0.128	-0.014	-0.104	-0.163	-0.377	-0.112	0.091	0.189	0.453	-0.152	0.05	-0.233	-0.403	0.366198	0.779877	0.398409	0.924351	0.490725	0.27922	0.00985582	0.45668	0.547779	0.208968	0.00158823	0.312854	0.740362	0.119883	0.00549687
ENSG00000050165	grey	0.24	0.211	-0.139	-0.214	-0.232	-0.147	-0.095	-0.257	-0.309	0.251	0.142	0.103	-0.089	0.002	0.128	0.107422	0.160249	0.357699	0.152915	0.121601	0.329422	0.529078	0.0841241	0.0365357	0.092882	0.346246	0.497501	0.557362	0.990168	0.394896
ENSG00000050730	grey	0.003	-0.161	-0.18	0.348	0.124	0.178	0	-0.05	-0.072	-0.127	-0.242	0.042	0.049	-0.047	0.074	0.982751	0.28412	0.231194	0.0177946	0.412713	0.237016	0.99992	0.740045	0.632467	0.401491	0.105209	0.781885	0.744332	0.75509	0.622929
ENSG00000051382	grey	-0.085	-0.012	0.08	0.052	0.278	0.21	0.36	0.166	0.412	-0.265	-0.047	-0.133	-0.285	-0.161	-0.317	0.576348	0.934831	0.596061	0.731744	0.0610294	0.160354	0.0140915	0.270208	0.00440242	0.0753099	0.756505	0.376946	0.0551877	0.285696	0.0320771
ENSG00000051620	grey	-0.209	0.155	0.11	-0.002	-0.131	-0.104	-0.218	-0.042	-0.028	0.157	-0.003	0.249	-0.112	0.068	0.196	0.163926	0.303687	0.466883	0.989795	0.386518	0.48994	0.146324	0.784185	0.853931	0.298076	0.984067	0.0951379	0.457304	0.654734	0.191372
ENSG00000052344	grey	-0.088	0.215	0.272	-0.169	-0.055	-0.068	-0.042	0.035	0.262	0.117	0.265	-0.061	-0.132	-0.107	-0.094	0.561851	0.151721	0.0673124	0.261366	0.718742	0.652315	0.780521	0.81877	0.0789407	0.439187	0.0748098	0.684859	0.381592	0.477094	0.535883
ENSG00000054598	grey	0.198	-0.022	-0.033	0.149	0.105	0.192	0.166	-0.027	0.092	-0.075	-0.045	0.105	-0.041	-0.027	0.011	0.186043	0.883918	0.826214	0.324164	0.488805	0.200711	0.271565	0.859349	0.542988	0.619336	0.766233	0.487597	0.788627	0.861029	0.942006
ENSG00000054796	grey	0.003	-0.232	-0.027	-0.244	-0.149	-0.089	-0.109	-0.117	-0.089	-0.068	-0.056	-0.076	0.11	0.079	0.059	0.986444	0.120173	0.858069	0.102164	0.323185	0.557154	0.469897	0.438972	0.554366	0.652945	0.712991	0.614245	0.467082	0.60072	0.698799
ENSG00000055732	grey	-0.194	0.029	0.026	-0.184	0.101	-0.151	-0.144	0.183	0.276	0.005	0.206	-0.127	0.033	-0.177	-0.139	0.19649	0.850041	0.863184	0.222061	0.506264	0.31503	0.339655	0.224718	0.0633203	0.973126	0.16985	0.400348	0.829482	0.239148	0.35641
ENSG00000055957	grey	-0.039	-0.169	-0.059	-0.138	0.073	0.036	0.167	0.014	0.214	-0.094	0.074	-0.204	-0.071	0.009	-0.25	0.799143	0.260449	0.698576	0.360421	0.62756	0.811855	0.268108	0.928736	0.153988	0.5333	0.623288	0.173271	0.641328	0.951882	0.0932084
ENSG00000058335	grey	0	0.253	0.209	-0.078	-0.163	-0.255	-0.075	0.126	-0.054	0.161	0.072	0.183	0.206	0.121	0.182	0.998341	0.0898448	0.164032	0.60622	0.279966	0.0873222	0.618256	0.405247	0.719077	0.286048	0.635401	0.223274	0.170555	0.422707	0.224998
ENSG00000058866	grey	0.111	0.225	0.183	-0.063	-0.208	-0.159	-0.479	-0.201	-0.305	0.041	-0.186	-0.06	-0.062	0.119	0.414	0.462984	0.133231	0.223732	0.67574	0.165989	0.291378	0.000753362	0.181396	0.0391919	0.786451	0.215773	0.691072	0.682581	0.432286	0.00424567
ENSG00000059728	grey	-0.031	0.093	0.273	-0.234	0.155	-0.005	0.378	0.206	0.328	-0.116	0.057	-0.043	-0.136	-0.135	-0.226	0.835959	0.539867	0.0663416	0.117892	0.304192	0.972898	0.00950709	0.169021	0.025839	0.441442	0.705143	0.778072	0.367335	0.371316	0.130418
ENSG00000060140	grey	0.036	0.072	-0.049	-0.101	-0.101	0.04	0.096	-0.124	-0.186	-0.081	-0.379	0.301	0.052	0.299	0.552	0.813946	0.633898	0.747964	0.503266	0.502619	0.790595	0.526097	0.41066	0.217104	0.59089	0.00934472	0.0423722	0.732385	0.0436399	7.02038e-05
ENSG00000060709	grey	0.028	0.038	-0.118	0.099	-0.084	0.046	0.165	0.065	0.025	0.156	0.021	0.138	-0.194	0.101	0.131	0.853289	0.801132	0.433791	0.510894	0.580966	0.759925	0.273844	0.666678	0.867479	0.301941	0.89045	0.361301	0.195259	0.502258	0.386592
ENSG00000060718	grey	-0.09	0.041	0.146	0.05	-0.178	-0.1	-0.099	-0.149	-0.029	0.229	0.041	0.152	-0.026	0.215	0.131	0.550388	0.785094	0.331894	0.743242	0.23734	0.510067	0.511849	0.322833	0.849195	0.125798	0.787734	0.312054	0.862025	0.150532	0.384031
ENSG00000060982	grey	-0.164	-0.012	0.074	-0.125	0.218	0.033	0.023	0.269	0.369	-0.164	0.014	-0.297	-0.036	-0.164	-0.189	0.275726	0.936569	0.625107	0.40631	0.145475	0.827668	0.881086	0.0708785	0.0115083	0.277077	0.928316	0.0447538	0.813929	0.27521	0.209475
ENSG00000062370	grey	0.006	-0.03	-0.148	0.108	-0.024	0.087	-0.029	-0.215	-0.18	-0.109	-0.147	0.052	0.094	0.075	0.184	0.970201	0.840926	0.324931	0.476955	0.872148	0.564956	0.850331	0.15063	0.230447	0.471142	0.330201	0.731141	0.535922	0.619432	0.221053
ENSG00000064225	grey	-0.012	0.032	0.076	0.276	0.186	0.206	0.092	0.179	0.165	-0.137	-0.016	-0.224	0.173	-0.164	-0.172	0.938066	0.830258	0.617795	0.0635475	0.215771	0.168651	0.541513	0.233869	0.272534	0.363884	0.915728	0.134927	0.251414	0.277386	0.25179
ENSG00000064393	grey	-0.222	-0.158	-0.309	0.129	-0.267	-0.12	-0.071	0.093	-0.046	0.172	0.1	-0.044	0.12	-0.038	-0.018	0.138195	0.293049	0.0367872	0.392988	0.0733651	0.426223	0.639224	0.537825	0.760705	0.25192	0.506823	0.773647	0.426736	0.804187	0.904532
ENSG00000064787	grey	0.014	0.17	0.205	-0.361	-0.216	-0.3	-0.076	0.177	0.005	0.144	-0.014	0.069	0.34	0.245	0.326	0.928617	0.259216	0.171225	0.0136477	0.149861	0.0428083	0.616378	0.238668	0.97558	0.341311	0.928409	0.650209	0.0206548	0.101373	0.0272367
ENSG00000064835	grey	0.02	-0.007	-0.122	-0.193	-0.324	-0.226	-0.186	-0.313	-0.203	0.254	-0.015	0.105	-0.014	0.3	0.196	0.895229	0.961074	0.421145	0.19917	0.0278668	0.130248	0.215125	0.0341435	0.176346	0.0888871	0.918974	0.486074	0.924059	0.0427123	0.191343
ENSG00000065320	grey	0.121	0.281	0.237	-0.174	-0.099	-0.116	-0.109	-0.01	-0.057	0.067	-0.091	0.064	0.019	0.013	0.259	0.421211	0.0581203	0.113128	0.246566	0.513734	0.442555	0.471042	0.946645	0.704801	0.659359	0.547301	0.67387	0.902769	0.929747	0.0816563
ENSG00000065609	grey	0.057	-0.082	0.215	-0.108	-0.071	-0.127	0.002	0.171	0.016	0.082	-0.026	0.157	-0.114	0.195	0.06	0.708803	0.586495	0.152092	0.474883	0.637067	0.402117	0.990676	0.254482	0.916798	0.589055	0.865431	0.296717	0.450189	0.193041	0.691132
ENSG00000066032	grey	0.186	-0.097	-0.096	-0.073	-0.119	-0.183	-0.007	0.14	-0.245	0.087	-0.081	0.284	0.163	0.055	0.228	0.21529	0.522997	0.52457	0.632038	0.431478	0.223957	0.960995	0.352504	0.10039	0.56603	0.591149	0.0559974	0.279743	0.715563	0.126899
ENSG00000066382	grey	0.216	-0.003	0.125	-0.209	-0.259	-0.214	-0.206	-0.343	-0.278	0.066	0.066	0.024	-0.187	-0.054	0.234	0.149915	0.984344	0.407024	0.163475	0.0825438	0.153442	0.169787	0.0194518	0.0614318	0.662357	0.662524	0.873735	0.21265	0.7238	0.116999
ENSG00000066427	grey	0.268	0.123	0.016	0.447	0.235	0.332	0.31	-0.103	-0.084	-0.245	-0.5	0.323	0.25	-0.004	0.205	0.0719736	0.415681	0.914119	0.00182014	0.116377	0.0244155	0.0358715	0.494068	0.578277	0.1013	0.000399747	0.0285664	0.0937369	0.978031	0.172572
ENSG00000066468	grey	-0.025	0.182	-0.126	0.173	0.111	0.107	0.017	0.003	0.093	0.029	0.124	-0.171	-0.04	-0.115	-0.224	0.868276	0.225546	0.405278	0.250372	0.463587	0.478695	0.91071	0.984887	0.53799	0.847773	0.410924	0.256829	0.792109	0.447227	0.135227
ENSG00000066629	grey	0.336	-0.083	-0.087	0.086	0.198	0.094	0.131	-0.087	-0.168	-0.35	-0.293	-0.165	0.122	0.189	0.108	0.0222252	0.582584	0.563867	0.568038	0.186068	0.532209	0.386697	0.565505	0.265476	0.0170575	0.0483612	0.273796	0.421104	0.209628	0.473617
ENSG00000066813	grey	-0.141	-0.115	0.012	0.092	-0.038	-0.012	0.12	-0.026	0.139	0.049	0.121	0.025	-0.207	-0.118	-0.127	0.349767	0.448194	0.939089	0.542294	0.800647	0.93698	0.428872	0.864987	0.355515	0.747548	0.42426	0.866747	0.168453	0.433124	0.400634
ENSG00000067048	grey	-0.15	-0.03	0.25	-0.184	-0.003	-0.071	-0.35	-0.03	0.172	0.035	0.244	-0.366	0.099	-0.011	-0.25	0.320646	0.841798	0.0937392	0.221941	0.984782	0.639697	0.0170596	0.841883	0.25217	0.818933	0.10208	0.0124515	0.511868	0.942956	0.093535
ENSG00000067191	grey	0.163	0.047	0.179	-0.284	-0.098	-0.207	0.078	-0.049	0.061	-0.152	-0.139	-0.123	-0.129	0.148	0.157	0.27882	0.755335	0.234672	0.0560401	0.515158	0.167277	0.605523	0.745914	0.685978	0.314639	0.357103	0.415353	0.392574	0.327544	0.296873
ENSG00000067208	grey	0.215	0.17	0.239	0.133	0.199	0.32	0.126	-0.061	-0.009	-0.143	-0.364	0.29	-0.153	-0.045	0.302	0.150355	0.258522	0.110034	0.3783	0.184761	0.03005	0.405897	0.688541	0.953035	0.343084	0.0129761	0.050254	0.309272	0.764185	0.0414383
ENSG00000067646	grey	-0.104	0.016	0.321	-0.243	-0.223	-0.309	-0.458	0.013	-0.035	0.158	0.096	-0.156	0.096	0.238	0.13	0.489921	0.914146	0.0293961	0.103037	0.135841	0.0366178	0.00137446	0.933913	0.819715	0.293687	0.526542	0.300632	0.527156	0.111792	0.3888
ENSG00000067715	grey	0.08	0.033	0.077	-0.055	0.208	0.081	0.088	0.119	0.018	-0.342	-0.246	-0.03	-0.049	-0.022	0.037	0.598083	0.828698	0.609968	0.717269	0.165008	0.594275	0.561807	0.429753	0.903881	0.020064	0.0993979	0.843254	0.744617	0.884964	0.80553
ENSG00000067798	grey	-0.178	-0.136	-0.055	0.062	-0.077	0.015	-0.093	0.029	-0.006	0.106	0	0.075	0.132	-0.048	0.179	0.237265	0.365753	0.715647	0.680754	0.612229	0.923802	0.540229	0.847126	0.967768	0.483739	0.999527	0.622205	0.383508	0.751004	0.232839
ENSG00000068305	grey	-0.342	-0.073	0.154	-0.042	0.318	0.232	0.205	0.114	0.338	-0.179	0.094	-0.043	-0.243	-0.055	-0.354	0.0200761	0.629064	0.307142	0.782383	0.0310633	0.120017	0.172207	0.450645	0.0215336	0.233601	0.536122	0.778728	0.103277	0.718622	0.0156449
ENSG00000068781	grey	-0.163	0.187	-0.098	0.181	-0.018	0.049	-0.36	-0.202	-0.016	0.09	0.107	-0.152	-0.114	-0.014	-0.143	0.279694	0.214409	0.517593	0.229234	0.906996	0.747125	0.0138612	0.178233	0.915036	0.550512	0.481055	0.312432	0.449907	0.925241	0.343627
ENSG00000068985	grey	-0.007	0.121	0.127	0.005	0.326	0.074	0.284	0.122	0.351	-0.185	0.168	-0.094	-0.213	-0.348	-0.391	0.960906	0.422541	0.398979	0.972884	0.0270984	0.625494	0.0555888	0.418437	0.0168926	0.219044	0.26424	0.536213	0.154399	0.0178784	0.00717762
ENSG00000069482	grey	0.199	-0.002	0.162	0.197	0.201	0.18	0.245	0.018	0.011	-0.211	-0.212	0.128	0.05	-0.145	0.167	0.18422	0.991746	0.282165	0.18935	0.18076	0.23197	0.101139	0.904347	0.9439	0.159351	0.157157	0.394963	0.742348	0.337168	0.268164
ENSG00000069966	grey	-0.067	-0.255	0.065	-0.224	-0.166	-0.18	-0.28	0.13	-0.167	0.139	-0.12	0.206	0.002	0.192	0.262	0.655957	0.0872364	0.668793	0.133645	0.269901	0.230752	0.0593568	0.388821	0.265887	0.356419	0.425545	0.168819	0.989751	0.20039	0.079156
ENSG00000070182	grey	0.215	0.068	0.072	-0.16	-0.292	-0.23	0.034	-0.087	-0.268	0.064	-0.326	0.079	0.114	0.317	0.656	0.152195	0.651071	0.634992	0.28861	0.0489426	0.124726	0.820853	0.566634	0.0712928	0.672261	0.0268139	0.601488	0.451135	0.0315983	7.51011e-07
ENSG00000070214	grey	-0.156	-0.027	-0.125	0.149	-0.176	-0.099	-0.134	0.021	0.101	0.209	0.24	-0.025	0.114	0.068	-0.143	0.299717	0.856246	0.40913	0.322682	0.240725	0.511475	0.373042	0.890937	0.502669	0.164359	0.108588	0.867772	0.449479	0.654166	0.343177
ENSG00000070371	grey	0.092	0.035	-0.1	-0.042	-0.296	-0.162	-0.094	-0.249	-0.284	0.307	-0.018	0.376	0.072	0.147	0.366	0.544531	0.8195	0.5095	0.782576	0.0454549	0.280828	0.532215	0.0945666	0.0561562	0.037725	0.905656	0.0100196	0.635995	0.329214	0.0122791
ENSG00000070388	grey	0.126	-0.034	-0.008	0.03	0.017	-0.077	-0.051	-0.189	-0.024	0.121	0.198	-0.146	0.106	-0.032	-0.258	0.402263	0.820792	0.958905	0.841775	0.910466	0.609527	0.736206	0.208046	0.874922	0.423702	0.186316	0.331444	0.481373	0.832822	0.0839915
ENSG00000070729	grey	-0.019	0.024	0.073	0	0.219	0.219	0.064	-0.018	0.126	-0.278	0.005	-0.147	-0.272	-0.149	-0.104	0.898429	0.872789	0.62738	0.998748	0.142815	0.144331	0.673608	0.90342	0.40403	0.0617947	0.973516	0.328473	0.0676688	0.321933	0.489741
ENSG00000070731	grey	-0.055	0.277	0.198	-0.205	0.035	-0.227	-0.081	-0.078	0.321	0.052	0.265	-0.179	-0.103	-0.165	-0.224	0.718626	0.0627687	0.187804	0.171017	0.816438	0.129788	0.594196	0.604602	0.0295252	0.733652	0.0746783	0.233699	0.496463	0.272921	0.134403
ENSG00000070778	grey	-0.129	-0.208	-0.192	0.173	0.172	0.212	0.194	-0.08	0.147	-0.2	0.072	-0.114	-0.221	-0.253	-0.224	0.391845	0.164746	0.200385	0.248885	0.251642	0.156748	0.1956	0.598363	0.328777	0.181629	0.634642	0.452156	0.140781	0.0900238	0.134568
ENSG00000071991	grey	0.072	0.242	0.215	-0.058	0.146	0.075	0.098	-0.017	0.043	-0.219	-0.181	-0.266	-0.1	0.008	0.036	0.633115	0.105623	0.151125	0.701521	0.334401	0.622391	0.51787	0.90834	0.775116	0.142929	0.229073	0.0738165	0.507397	0.960426	0.812121
ENSG00000072315	grey	0.119	-0.065	0.111	0.023	0.087	-0.004	-0.086	0.092	0.065	-0.084	0.015	-0.151	0.148	-0.024	-0.104	0.431648	0.668448	0.462598	0.880228	0.564991	0.979677	0.570603	0.543405	0.668362	0.5809	0.919009	0.315273	0.325217	0.874934	0.491461
ENSG00000072657	grey	-0.105	0.015	0.038	-0.103	0.211	-0.028	0.12	0.113	0.291	-0.174	0.145	-0.264	-0.002	-0.155	-0.37	0.487375	0.923218	0.804424	0.495292	0.159633	0.85242	0.425479	0.453726	0.0496857	0.247365	0.335525	0.0763877	0.987005	0.302455	0.0114534
ENSG00000073060	grey	0.092	-0.05	0.045	0.177	0.182	0.383	0.373	-0.052	0.059	-0.159	-0.276	0.212	-0.154	-0.037	0.09	0.541467	0.741597	0.766088	0.239784	0.227248	0.00864637	0.0107258	0.729676	0.696143	0.290241	0.0637161	0.157113	0.308392	0.805143	0.55371
ENSG00000073067	grey	-0.052	0.232	0.172	0.058	0.226	0.266	0.021	-0.215	0.15	-0.025	0.242	0.021	-0.267	-0.278	-0.355	0.730883	0.121527	0.253983	0.69967	0.13063	0.0735674	0.88731	0.151265	0.318183	0.868476	0.104535	0.887505	0.0724952	0.0612312	0.0155027
ENSG00000073464	grey	0.108	-0.058	0.03	-0.117	0.181	0.149	-0.036	-0.085	-0.174	-0.189	-0.322	0.04	0.047	0.034	0.146	0.475003	0.703599	0.843264	0.440539	0.227595	0.324192	0.81356	0.573473	0.247927	0.208775	0.0291569	0.791656	0.757795	0.820455	0.332732
ENSG00000073756	grey	-0.113	0.063	0.212	0.004	-0.051	-0.031	-0.066	0.126	0.096	-0.024	0.053	-0.126	0.009	-0.206	-0.009	0.45346	0.677465	0.156957	0.977045	0.738513	0.838396	0.663286	0.403744	0.526433	0.875979	0.727035	0.405705	0.951173	0.170423	0.955264
ENSG00000074657	grey	-0.21	0.171	-0.03	0.089	0.011	-0.083	-0.135	-0.13	0.307	0.101	0.444	-0.155	-0.165	-0.438	-0.437	0.160336	0.256595	0.842336	0.556615	0.940098	0.582094	0.372372	0.388086	0.0377628	0.504836	0.00197139	0.3038	0.273953	0.00230454	0.00237211
ENSG00000074803	grey	0.015	0.131	0.247	-0.133	0.103	-0.05	-0.083	0.149	0.213	-0.037	0.089	0.012	-0.178	-0.278	0.005	0.919942	0.387241	0.0975222	0.377526	0.49606	0.74036	0.585688	0.32148	0.156123	0.808178	0.557129	0.934638	0.237471	0.0611398	0.973805
ENSG00000075223	grey	0.139	0.274	-0.012	-0.319	-0.108	-0.145	-0.253	-0.005	-0.138	0.019	-0.075	-0.048	0.227	0.316	0.184	0.355812	0.0651415	0.934773	0.0308353	0.475579	0.3371	0.0895505	0.975883	0.361706	0.900084	0.619853	0.753049	0.129111	0.0324916	0.220221
ENSG00000075275	grey	-0.079	0.071	-0.061	-0.076	0.16	0.023	0.214	0.016	0.142	0.004	0.158	0.049	-0.022	-0.139	-0.262	0.601797	0.6387	0.688992	0.614771	0.287444	0.880974	0.153799	0.916298	0.347657	0.977609	0.29374	0.748077	0.884614	0.357533	0.0790617
ENSG00000075391	grey	-0.09	0.234	0.108	-0.033	0.176	0.005	-0.051	-0.05	0.138	-0.042	0.207	-0.11	0.087	-0.066	-0.283	0.55021	0.117316	0.473032	0.827775	0.243145	0.974946	0.738658	0.73904	0.360199	0.783906	0.167042	0.467676	0.564034	0.663957	0.05654
ENSG00000075426	grey	0.077	0.252	0.078	-0.214	-0.267	-0.319	0.12	0.044	0.174	0.074	-0.066	0.136	0.03	0.214	0.381	0.610432	0.0917025	0.606109	0.152533	0.0723971	0.0309064	0.425545	0.771023	0.246153	0.625419	0.66148	0.369221	0.841953	0.153754	0.00899521
ENSG00000075651	grey	-0.213	0.061	0.108	-0.181	-0.118	-0.128	-0.014	-0.05	0.102	0.02	0.017	-0.029	-0.123	0.092	0.228	0.156005	0.688509	0.473555	0.228262	0.435124	0.396011	0.924156	0.740948	0.499212	0.895045	0.910004	0.846859	0.413966	0.543729	0.127673
ENSG00000076344	grey	-0.099	-0.121	0.015	0.265	0.285	0.237	0.032	-0.168	-0.094	-0.238	-0.129	0.086	-0.222	-0.122	-0.1	0.514753	0.42155	0.922618	0.0748624	0.0549329	0.113076	0.834177	0.263295	0.533855	0.110736	0.392572	0.56779	0.138187	0.419623	0.507297
ENSG00000076356	grey	0.352	0.098	-0.042	-0.265	0.038	-0.014	0.2	-0.223	-0.013	-0.299	-0.198	-0.287	0.112	0.138	0.058	0.0164448	0.518072	0.781908	0.0750493	0.80417	0.927317	0.183458	0.135798	0.932036	0.0435534	0.187937	0.0534792	0.457084	0.359688	0.703118
ENSG00000076554	grey	0.111	-0.114	0.113	-0.207	0.265	0.068	0.131	0.1	0.128	-0.336	-0.122	-0.138	-0.25	0.178	-0.202	0.461436	0.452361	0.455594	0.167134	0.0750851	0.655003	0.386371	0.507095	0.398438	0.0225576	0.419586	0.360022	0.0935068	0.236401	0.177793
ENSG00000076716	grey	0.034	0.05	0.092	-0.1	0.114	0.045	0.044	0.156	-0.014	-0.12	-0.151	-0.209	0.099	0.13	-0.005	0.820091	0.741347	0.542911	0.509404	0.4512	0.767347	0.770976	0.301566	0.927184	0.425121	0.315248	0.164349	0.513605	0.390614	0.973492
ENSG00000076770	grey	0.249	0.218	0.032	-0.182	0.216	0.153	0.236	0.004	-0.041	-0.165	-0.147	0.226	0.113	-0.217	0	0.0949717	0.146104	0.832093	0.225974	0.148846	0.309585	0.11462	0.977217	0.785841	0.27314	0.32904	0.130346	0.454943	0.147715	0.997507
ENSG00000077009	grey	-0.156	-0.24	-0.037	-0.01	0.023	-0.029	0.003	0.063	0.099	-0.111	0.043	-0.164	-0.234	-0.008	-0.114	0.30057	0.108242	0.809303	0.945536	0.879854	0.846604	0.982677	0.678062	0.513179	0.462506	0.777261	0.276985	0.117021	0.957632	0.452462
ENSG00000077092	grey	0.088	0.251	0.213	-0.155	-0.08	-0.033	-0.2	-0.017	-0.054	0.274	0.17	0.224	0.125	0.088	0.084	0.561185	0.0919733	0.154581	0.304438	0.596096	0.827894	0.182409	0.909071	0.723664	0.0654249	0.257401	0.134555	0.407978	0.559057	0.578548
ENSG00000077522	grey	-0.093	0.039	-0.136	0.278	0.114	0.279	0.172	0.088	0.069	-0.092	-0.173	0.191	0.021	-0.15	0.057	0.540553	0.796681	0.366068	0.0613225	0.451223	0.0604438	0.252835	0.55973	0.649945	0.544694	0.251302	0.203556	0.890218	0.320749	0.705367
ENSG00000077616	grey	0.092	0.026	0.016	0.222	0.236	0.174	0.066	0.035	0.224	-0.281	-0.164	-0.242	0.147	-0.152	-0.185	0.541875	0.86591	0.913685	0.137991	0.114604	0.247682	0.662887	0.818366	0.133741	0.0586913	0.274646	0.105567	0.329598	0.31471	0.218545
ENSG00000077942	grey	-0.112	-0.082	-0.139	-0.052	-0.344	-0.093	-0.059	-0.106	-0.306	0.118	-0.287	0.217	0.019	0.416	0.565	0.460028	0.586164	0.355457	0.732286	0.0190867	0.539367	0.695011	0.482867	0.038457	0.433569	0.053202	0.147345	0.90044	0.00405668	4.25902e-05
ENSG00000078018	grey	-0.087	-0.218	-0.22	0.136	-0.297	-0.025	-0.265	-0.39	-0.227	0.315	0.116	0.182	0.065	0.255	0.035	0.566654	0.145917	0.142083	0.36676	0.0453226	0.869537	0.0746222	0.00745534	0.129233	0.0331748	0.442789	0.226321	0.666432	0.087247	0.816635
ENSG00000078043	grey	-0.077	0.075	0.155	-0.125	0.246	0.087	0.223	0.142	0.226	-0.271	-0.25	0.046	-0.169	0.263	0.066	0.612316	0.621605	0.303798	0.409668	0.0986886	0.564063	0.136341	0.345861	0.130741	0.068894	0.0932639	0.760481	0.260675	0.0770053	0.662249
ENSG00000078053	grey	-0.131	0.249	0.176	-0.314	-0.166	-0.167	-0.07	0.082	0.107	0.044	-0.048	0.078	-0.136	0.107	0.288	0.385938	0.0955668	0.241148	0.0335208	0.271218	0.266738	0.64365	0.58866	0.479766	0.771231	0.751899	0.606971	0.369229	0.47706	0.0523946
ENSG00000078098	grey	-0.065	0.003	0.01	-0.215	0.031	-0.21	0.196	0.263	0.229	-0.052	0.076	-0.133	0.057	-0.084	-0.095	0.667665	0.986459	0.946327	0.150471	0.839729	0.161246	0.192477	0.0774988	0.125193	0.729497	0.614148	0.38001	0.705495	0.577784	0.528342
ENSG00000078114	grey	-0.105	0.083	0.214	0.031	-0.143	-0.055	-0.171	0.156	-0.162	0.042	-0.265	0.245	0.126	0.205	0.483	0.487298	0.58483	0.153676	0.838765	0.343263	0.716077	0.255728	0.299492	0.282053	0.783846	0.0746576	0.100981	0.404675	0.170882	0.000670692
ENSG00000078328	grey	-0.11	0.071	0.092	-0.099	-0.161	-0.025	-0.176	-0.028	-0.124	-0.018	-0.233	0.041	0.175	0.155	0.312	0.466384	0.641506	0.545167	0.511153	0.285158	0.870193	0.242608	0.854694	0.409877	0.906971	0.118526	0.787792	0.245379	0.302338	0.0345268
ENSG00000078814	grey	-0.21	-0.039	-0.069	-0.336	-0.189	-0.19	-0.131	-0.154	-0.059	0.212	0.385	-0.205	-0.216	-0.041	-0.213	0.161777	0.79535	0.649606	0.0222513	0.208233	0.205054	0.386118	0.305391	0.698611	0.156378	0.00819603	0.171139	0.148578	0.787762	0.155564
ENSG00000078900	grey	0.284	0.216	0.055	-0.288	-0.221	-0.174	0.091	-0.087	-0.095	0.076	-0.03	-0.085	0.207	0.207	0.262	0.0559213	0.150137	0.71719	0.0521681	0.140169	0.247805	0.549078	0.567055	0.531559	0.614166	0.84272	0.573641	0.167035	0.168325	0.0782062
ENSG00000079101	grey	-0.055	-0.18	-0.149	-0.213	-0.082	-0.048	-0.096	0.04	-0.231	-0.071	-0.078	0.094	-0.109	0.082	0.066	0.714359	0.232034	0.323801	0.155183	0.588508	0.751991	0.524578	0.79377	0.122982	0.638581	0.605436	0.535143	0.472456	0.590251	0.662136
ENSG00000079215	grey	0.082	0.194	0.131	-0.177	-0.001	-0.082	-0.118	0.114	0.257	-0.016	0.068	-0.09	-0.012	-0.18	0.075	0.586158	0.19743	0.384643	0.238777	0.995428	0.586506	0.435743	0.450127	0.0850603	0.915791	0.652569	0.550641	0.937351	0.230486	0.622033
ENSG00000079557	grey	0.027	-0.002	-0.166	-0.255	-0.257	-0.296	-0.102	-0.083	-0.094	0.051	0.01	-0.11	0.103	0.249	0.137	0.859136	0.991739	0.271683	0.0871893	0.0847405	0.0460345	0.501626	0.583237	0.536346	0.7371	0.949886	0.46492	0.497735	0.0957898	0.362924
ENSG00000080166	grey	0.058	-0.092	-0.052	-0.204	-0.102	0.007	-0.057	-0.045	-0.15	0.21	0.181	0.172	0.226	0.116	-0.067	0.702989	0.543088	0.730397	0.174208	0.501563	0.963788	0.707368	0.765702	0.321042	0.161709	0.227452	0.252181	0.131318	0.443716	0.656312
ENSG00000080293	grey	0.108	0.158	0.224	-0.29	0.085	-0.101	0.063	-0.014	0.095	-0.142	-0.004	-0.13	-0.18	-0.026	-0.093	0.474708	0.292787	0.134025	0.0504487	0.57231	0.505411	0.677506	0.927473	0.528376	0.345076	0.980295	0.388064	0.232085	0.866396	0.538569
ENSG00000080618	grey	0.001	0.14	0.184	-0.093	-0.023	-0.09	0.077	0.161	0.094	0.115	0.126	0.096	-0.181	-0.077	0.034	0.992998	0.353623	0.220151	0.538936	0.879563	0.553085	0.610623	0.283606	0.536125	0.44727	0.405141	0.527398	0.229941	0.612428	0.823858
ENSG00000080709	grey	-0.176	0.023	-0.115	-0.101	-0.11	0.073	-0.185	-0.153	-0.078	0.108	0.017	0.148	-0.086	-0.072	0.046	0.241859	0.878896	0.445884	0.502476	0.466358	0.631645	0.219348	0.311309	0.607183	0.47587	0.911489	0.326773	0.569798	0.632872	0.763263
ENSG00000080947	grey	0.142	0.015	-0.064	0.241	0.166	0.248	0.178	-0.294	-0.133	-0.078	-0.089	0.138	0.032	-0.018	0.026	0.348009	0.92067	0.67247	0.106677	0.271569	0.0970353	0.235718	0.0471396	0.37783	0.605549	0.556577	0.361654	0.830707	0.903862	0.863232
ENSG00000081041	grey	0	0.124	0.217	0.065	-0.089	-0.027	-0.015	0.009	-0.054	0.04	-0.079	0.058	0.003	-0.082	0.266	0.999863	0.412795	0.147117	0.666718	0.557963	0.858085	0.921949	0.952435	0.720713	0.793674	0.602495	0.701238	0.985075	0.586228	0.0736911
ENSG00000081138	grey	0.035	0.016	-0.187	-0.014	-0.087	-0.166	-0.273	-0.076	-0.06	0.168	0.267	-0.103	0.336	0.015	-0.252	0.817779	0.91641	0.213346	0.928532	0.564233	0.270181	0.0663324	0.616796	0.692878	0.264423	0.0724365	0.494089	0.0222647	0.920638	0.0915099
ENSG00000081248	grey	-0.252	-0.226	-0.137	-0.106	-0.212	-0.143	-0.231	-0.139	-0.017	0.132	0.117	-0.041	0.061	0.082	-0.025	0.0910367	0.131059	0.363122	0.484465	0.156878	0.341978	0.122147	0.355468	0.908489	0.380093	0.440031	0.786922	0.687683	0.589638	0.867885
ENSG00000081800	grey	0.116	0.096	-0.116	0.356	0.279	0.282	0.271	-0.113	0.074	-0.287	-0.173	-0.038	0.011	-0.158	-0.115	0.443949	0.527023	0.441269	0.0151609	0.060399	0.057873	0.0683542	0.455182	0.625389	0.0530237	0.249597	0.803812	0.940042	0.295381	0.445266
ENSG00000081923	grey	0.086	0.185	0.196	0.134	0.295	0.232	0.105	0.068	0.201	-0.17	0.086	-0.413	-0.197	-0.318	-0.291	0.571693	0.219256	0.190649	0.374418	0.0467958	0.121572	0.488559	0.65126	0.179792	0.257727	0.569328	0.00436302	0.190283	0.0310056	0.0499588
ENSG00000082175	grey	0.244	-0.015	0.019	0.072	0.042	0.136	-0.082	-0.082	0.072	-0.055	-0.096	-0.107	0.187	-0.07	-0.054	0.102722	0.923497	0.899165	0.634667	0.780942	0.368367	0.586179	0.589913	0.633654	0.718193	0.524709	0.477368	0.213726	0.64345	0.722806
ENSG00000082293	grey	-0.157	-0.227	-0.043	0.092	0.064	-0.012	-0.043	-0.004	-0.09	-0.085	0.039	0.018	-0.191	0.022	-0.145	0.296705	0.12941	0.776452	0.544549	0.672606	0.934954	0.778467	0.978385	0.553402	0.572402	0.797579	0.907023	0.204219	0.8839	0.337906
ENSG00000082482	grey	0.25	-0.057	0.038	-0.04	-0.002	0.007	0.157	0.107	-0.016	-0.148	-0.184	-0.126	-0.197	0.127	0.166	0.0935323	0.708101	0.80211	0.791862	0.988422	0.961315	0.298373	0.47774	0.917396	0.325866	0.22078	0.405849	0.189684	0.400877	0.270798
ENSG00000082556	grey	0.218	-0.085	-0.017	-0.026	-0.177	-0.197	-0.03	-0.102	-0.053	-0.016	0.107	-0.139	-0.213	-0.177	0.057	0.145461	0.5734	0.908673	0.865921	0.23897	0.188799	0.843656	0.500734	0.726233	0.914563	0.478453	0.356976	0.155118	0.240028	0.708071
ENSG00000082781	grey	0.109	-0.002	-0.012	-0.202	-0.305	-0.365	0.045	-0.062	-0.049	0.101	-0.099	0.168	0.081	0.287	0.25	0.469246	0.987386	0.937522	0.177714	0.0392157	0.0126497	0.766471	0.683352	0.7463	0.502556	0.513588	0.264276	0.593562	0.0530129	0.0936578
ENSG00000083123	grey	-0.003	-0.154	-0.189	-0.14	0.031	0.018	0.164	-0.015	0.03	0.139	0.167	0.202	0.046	0.036	-0.138	0.982425	0.307826	0.207899	0.352805	0.836636	0.907879	0.2751	0.921644	0.843674	0.357996	0.267959	0.17897	0.762682	0.813101	0.360836
ENSG00000083290	grey	0.111	0.006	0.082	0.016	0.047	-0.049	0.024	-0.102	-0.044	-0.146	-0.063	-0.089	-0.063	-0.015	0.066	0.462263	0.966906	0.589575	0.914471	0.75847	0.743982	0.875232	0.498283	0.770832	0.331577	0.679838	0.556148	0.67576	0.919869	0.665368
ENSG00000083782	grey	0.403	0.254	0.205	0.006	0.037	0.031	0.218	-0.121	-0.084	0.032	-0.261	0.156	0.083	0.154	0.29	0.00545481	0.0879147	0.172735	0.966004	0.808254	0.836295	0.146122	0.424187	0.578023	0.831564	0.0799307	0.301507	0.585017	0.306592	0.050458
ENSG00000084628	grey	-0.017	-0.132	-0.042	0.067	-0.125	-0.051	0.176	-0.12	0.028	0.114	0.195	-0.166	0.009	-0.146	-0.178	0.911472	0.381101	0.78349	0.660195	0.406308	0.736948	0.241167	0.427632	0.852903	0.449263	0.194645	0.270063	0.95282	0.333386	0.236211
ENSG00000084636	grey	0.086	-0.021	0	0.109	-0.074	-0.031	-0.137	-0.032	-0.163	0.123	-0.041	0.043	0.051	-0.009	0.098	0.57062	0.888555	0.998789	0.46954	0.6247	0.837511	0.362917	0.832551	0.279397	0.415826	0.787632	0.7782	0.736955	0.951197	0.514902
ENSG00000084674	grey	0.184	-0.187	-0.037	0.113	-0.06	0.135	-0.163	-0.131	-0.336	0.061	-0.196	0.16	0.042	0.268	0.153	0.221953	0.213523	0.806257	0.455311	0.690484	0.370189	0.277684	0.386111	0.0222614	0.685725	0.192047	0.289506	0.782013	0.0719988	0.309453
ENSG00000084710	grey	0.097	0.187	-0.025	0.002	-0.233	-0.141	0.032	-0.038	-0.253	0.269	0.05	0.266	-0.048	0.046	0.346	0.52158	0.21433	0.869715	0.988576	0.11995	0.348795	0.831452	0.801175	0.0902218	0.0702398	0.741041	0.0737142	0.749923	0.761504	0.0185321
ENSG00000085276	grey	0.002	0.079	0.171	-0.257	-0.027	-0.309	0.249	0.186	0.342	0.015	0.258	-0.033	0.027	-0.091	-0.182	0.989083	0.603304	0.255422	0.0846299	0.856512	0.0366989	0.095312	0.216131	0.01982	0.922934	0.0838262	0.829369	0.859318	0.547741	0.227289
ENSG00000085365	grey	0.028	0.143	0.255	0.067	0.257	0.09	0.067	0.177	0.14	-0.215	0.085	-0.368	-0.152	-0.186	-0.24	0.853398	0.344356	0.0866674	0.660394	0.0845219	0.552604	0.659081	0.239187	0.352705	0.150469	0.57387	0.011753	0.312506	0.215412	0.107944
ENSG00000086062	grey	0.176	-0.052	-0.106	-0.216	-0.277	-0.352	-0.155	-0.055	-0.327	0.196	-0.168	0.323	0.173	0.425	0.426	0.242953	0.731933	0.48252	0.15021	0.0621146	0.0163735	0.304272	0.7171	0.0265971	0.19174	0.264205	0.0287124	0.251339	0.00320726	0.00314664
ENSG00000086205	grey	0.085	-0.329	-0.22	0.262	-0.12	0.102	-0.093	-0.162	-0.174	-0.062	-0.226	0.115	0.007	0.033	0.168	0.576386	0.0255809	0.141947	0.0785454	0.426667	0.502092	0.540865	0.282953	0.247485	0.683652	0.130382	0.448263	0.960807	0.829444	0.265317
ENSG00000086548	grey	0.132	0.153	0.188	-0.217	-0.079	-0.046	-0.093	-0.071	-0.194	0.058	-0.147	-0.014	0.142	0.286	0.369	0.381529	0.310293	0.211229	0.147555	0.599655	0.762243	0.539049	0.641181	0.197106	0.700062	0.328743	0.928125	0.345277	0.0541158	0.0115777
ENSG00000086696	grey	0.045	0.099	0.164	0.063	0.124	-0.042	0.166	0.125	0.053	-0.17	-0.139	0.045	0.287	-0.004	0.038	0.76782	0.512925	0.277203	0.67673	0.413356	0.779931	0.270627	0.406349	0.728208	0.25921	0.356573	0.766099	0.0527876	0.980421	0.802004
ENSG00000086717	grey	-0.009	-0.207	-0.005	-0.09	0.113	0.007	-0.02	0.137	-0.103	-0.116	-0.241	0.187	-0.266	0.035	0.214	0.950731	0.167885	0.973416	0.551172	0.454109	0.965361	0.892892	0.364031	0.495659	0.442416	0.106561	0.213109	0.0735266	0.815306	0.153089
ENSG00000086967	grey	-0.189	0.118	-0.141	0.025	0.065	0.131	0.166	-0.08	0.232	0.074	0.127	0.147	-0.132	-0.069	-0.233	0.207752	0.435071	0.348588	0.869997	0.665523	0.383905	0.269376	0.597315	0.121173	0.623574	0.401536	0.331265	0.3825	0.648568	0.118769
ENSG00000086991	grey	-0.047	-0.183	-0.169	-0.373	-0.095	-0.282	-0.236	0.097	-0.093	0.012	0.037	-0.16	-0.105	0.135	0.084	0.757738	0.223954	0.260768	0.0106759	0.530522	0.0572177	0.114647	0.52313	0.538664	0.93742	0.805867	0.288259	0.488577	0.371851	0.578108
ENSG00000087008	grey	-0.082	0.002	-0.066	0.262	0.195	0.259	0.153	-0.259	0.213	0.085	0.221	0.188	0.013	-0.153	-0.38	0.589833	0.989121	0.661019	0.0791622	0.194611	0.0828042	0.309048	0.0824348	0.156213	0.572318	0.139165	0.210455	0.931914	0.308976	0.00915945
ENSG00000087076	grey	-0.053	-0.292	-0.143	-0.086	-0.008	0.092	-0.171	-0.264	-0.099	0.255	0.331	-0.049	0.08	-0.08	-0.358	0.728383	0.0487954	0.342711	0.568141	0.957496	0.542065	0.255251	0.0767345	0.510631	0.0872688	0.0247502	0.745382	0.598554	0.596113	0.0146547
ENSG00000087116	grey	0.107	-0.064	0.002	0.046	0.066	-0.006	0.032	0.288	-0.016	-0.149	-0.158	-0.046	-0.004	-0.155	0.078	0.478867	0.67144	0.989198	0.761821	0.664691	0.970098	0.832853	0.0520937	0.91649	0.324595	0.293298	0.763197	0.979409	0.304737	0.605827
ENSG00000087303	grey	0.142	0.026	-0.196	0.023	0.035	0.046	-0.282	-0.191	-0.162	-0.064	-0.033	-0.047	0.226	-0.017	-0.015	0.345122	0.865207	0.191499	0.880172	0.818148	0.763612	0.057314	0.202635	0.282612	0.673399	0.826813	0.754573	0.131743	0.909091	0.92332
ENSG00000087510	grey	0.007	-0.233	-0.041	-0.111	0.239	0.164	0.147	0.009	-0.145	-0.32	-0.205	-0.286	0.022	0.009	-0.108	0.963134	0.118412	0.785213	0.463176	0.108975	0.277344	0.330058	0.954607	0.336535	0.0302567	0.170963	0.0539583	0.882608	0.950518	0.474861
ENSG00000087842	grey	-0.104	-0.018	0.081	-0.197	0.261	0.137	0.107	0.076	0.269	-0.212	0.037	-0.31	0.087	0.134	-0.335	0.489672	0.905511	0.590968	0.190025	0.0800709	0.365176	0.478509	0.614367	0.070999	0.156711	0.808969	0.0357463	0.565721	0.37386	0.0229756
ENSG00000088367	grey	-0.224	-0.212	-0.156	-0.039	0.027	0	0.074	0.252	0.234	-0.124	-0.021	-0.087	-0.137	0.009	-0.177	0.134956	0.156675	0.302101	0.79695	0.859768	0.998137	0.626703	0.0915532	0.117333	0.411549	0.891097	0.567491	0.362681	0.954045	0.240484
ENSG00000088756	grey	0.065	-0.111	-0.082	-0.193	-0.193	-0.217	0.017	-0.084	-0.228	-0.127	-0.06	-0.142	0.071	0.144	0.166	0.666004	0.463081	0.58639	0.197632	0.199918	0.148103	0.911529	0.580536	0.128259	0.40126	0.693982	0.345036	0.638871	0.339947	0.268821
ENSG00000089053	grey	-0.041	0.307	0.126	0.424	-0.229	0.08	-0.264	-0.226	-0.118	0.365	0.053	0.266	0.373	-0.152	0.213	0.785623	0.0382737	0.405362	0.00328869	0.125625	0.596752	0.0765217	0.131597	0.433234	0.0127354	0.724049	0.0736235	0.0107735	0.313663	0.154607
ENSG00000089199	grey	-0.107	-0.32	-0.212	-0.402	-0.378	-0.331	-0.171	-0.099	-0.379	0.133	0.017	0.17	-0.027	0.323	0.258	0.481145	0.030075	0.15638	0.00558365	0.00958037	0.0247831	0.256404	0.510735	0.00933972	0.377864	0.909322	0.259786	0.856549	0.0287927	0.0832491
ENSG00000089225	grey	0.045	-0.234	-0.067	-0.072	-0.161	-0.257	-0.163	-0.067	-0.186	0.119	0.09	-0.106	0.245	0.093	0.095	0.76723	0.117095	0.659566	0.635785	0.285341	0.0845536	0.2782	0.658677	0.217016	0.431527	0.550062	0.481355	0.10097	0.536886	0.528095
ENSG00000089472	grey	-0.105	0.041	0.108	-0.034	0.119	0.05	0.126	0.308	0.127	-0.073	-0.066	0.098	0.207	0.1	-0.004	0.486904	0.787667	0.47537	0.824888	0.43023	0.743109	0.405652	0.0373319	0.399658	0.627582	0.663225	0.517722	0.166537	0.507729	0.976652
ENSG00000089916	grey	0.257	-0.115	-0.071	-0.155	-0.177	-0.122	-0.009	-0.105	-0.253	-0.115	-0.217	0.002	0.023	0.091	0.359	0.0844332	0.446853	0.636895	0.304185	0.240487	0.417958	0.950255	0.485739	0.0898331	0.44712	0.14697	0.988699	0.877611	0.547393	0.0141828
ENSG00000090530	grey	0.028	-0.005	0.15	-0.128	0.003	-0.087	0.244	0.118	0.029	-0.049	-0.231	0.269	0.034	0.247	0.214	0.852296	0.971613	0.320687	0.395887	0.986512	0.563895	0.102443	0.436365	0.846232	0.745404	0.122927	0.0705221	0.823902	0.0984079	0.153715
ENSG00000090889	grey	0.066	-0.039	0.156	-0.165	0.045	-0.056	0.19	0.262	0.216	-0.097	0.142	-0.264	0.064	-0.033	-0.144	0.664802	0.798603	0.29957	0.271955	0.765755	0.712134	0.205364	0.0787069	0.149208	0.522625	0.347026	0.075889	0.670881	0.829019	0.340158
ENSG00000091010	grey	0.219	-0.168	0.125	-0.038	-0.111	-0.147	0.101	-0.008	-0.135	-0.014	-0.014	-0.032	0	0.141	0.09	0.143759	0.265253	0.409556	0.801989	0.464388	0.328433	0.505257	0.958348	0.37083	0.925732	0.923822	0.830669	0.998313	0.348857	0.551205
ENSG00000091137	grey	-0.057	-0.198	-0.137	0.101	0.017	0	0.033	-0.268	-0.044	-0.027	-0.158	0.103	-0.021	0.012	0.001	0.705506	0.187688	0.362362	0.504869	0.908337	0.99944	0.830121	0.0715643	0.769439	0.859166	0.294367	0.495728	0.887705	0.935815	0.994832
ENSG00000091138	grey	-0.108	-0.157	-0.029	0.283	0.001	0.168	-0.014	0.153	-0.028	0.002	-0.154	0.011	0.188	0.087	0.048	0.473511	0.297733	0.847949	0.0565556	0.994065	0.26451	0.928792	0.311571	0.852449	0.990872	0.306606	0.943793	0.211701	0.566367	0.749015
ENSG00000091181	grey	0.24	0.245	0.13	-0.028	-0.197	-0.227	-0.27	-0.05	0.022	0.128	-0.021	0.07	0.292	0.06	0.19	0.107489	0.100328	0.390311	0.851132	0.190081	0.128558	0.0690652	0.741357	0.885805	0.395188	0.892335	0.643643	0.0489596	0.690003	0.206395
ENSG00000091428	grey	0.311	0.192	0.257	0.001	0.003	0.052	0.034	-0.01	-0.024	-0.137	-0.091	-0.028	-0.174	-0.017	0.085	0.0356065	0.20031	0.0842244	0.995558	0.985808	0.733905	0.82373	0.949833	0.87441	0.365237	0.548461	0.853758	0.246797	0.911469	0.572239
ENSG00000091513	grey	-0.203	-0.117	0.12	-0.033	-0.01	-0.02	0.092	0.064	0.267	0.104	0.327	-0.146	-0.287	-0.254	-0.297	0.176272	0.440082	0.425588	0.828424	0.947161	0.895516	0.544325	0.671201	0.0726635	0.491224	0.0263043	0.33194	0.0534975	0.088839	0.0453085
ENSG00000091879	grey	0.03	0.104	0.065	0.052	0.048	-0.018	-0.138	0.002	0.153	0.196	0.256	-0.056	0.249	0.029	-0.285	0.844054	0.492482	0.667094	0.732129	0.750233	0.907074	0.360288	0.991879	0.308636	0.191157	0.0859432	0.709806	0.0954498	0.850599	0.0550693
ENSG00000092054	grey	0.052	0.197	0.091	0.012	-0.18	-0.138	0.054	-0.168	-0.067	0.229	0.065	0.173	0.143	0.163	0.157	0.729709	0.189753	0.547064	0.934715	0.230429	0.360297	0.720596	0.264585	0.656873	0.126623	0.669576	0.249967	0.344769	0.279261	0.298432
ENSG00000092068	grey	-0.392	-0.337	-0.047	-0.077	-0.13	-0.085	-0.191	0.017	-0.117	0.083	0.159	0.033	-0.055	-0.035	-0.131	0.0070724	0.0221814	0.75666	0.611571	0.388202	0.575048	0.204204	0.908573	0.437804	0.584635	0.291344	0.828957	0.717007	0.816626	0.384099
ENSG00000092421	grey	0.386	0.192	0.151	-0.243	-0.27	-0.116	-0.133	-0.184	-0.414	0.2	-0.143	0.181	0.178	0.21	0.414	0.00814718	0.200369	0.315732	0.104354	0.0690978	0.442318	0.379487	0.220293	0.00426833	0.181996	0.344735	0.229893	0.236197	0.16156	0.00427492
ENSG00000092445	grey	0.184	0.021	-0.071	-0.182	-0.102	-0.228	0.1	0.183	-0.008	-0.029	-0.065	0.004	-0.066	0.157	0.219	0.22029	0.890234	0.638955	0.226284	0.500884	0.127734	0.509254	0.22234	0.959492	0.847103	0.669029	0.981432	0.663538	0.298876	0.143465
ENSG00000092758	grey	-0.169	0.23	0.227	-0.094	-0.243	-0.195	-0.023	-0.046	-0.004	0.254	0.022	0.171	0.103	0.048	0.355	0.261983	0.124859	0.130016	0.533069	0.103323	0.19454	0.878253	0.760691	0.97653	0.0889891	0.885075	0.25466	0.49756	0.748973	0.0153899
ENSG00000092850	grey	-0.034	-0.176	0.048	0.149	0.082	0.176	0.054	0.081	0.196	-0.109	0.178	-0.293	-0.092	-0.254	-0.348	0.821078	0.242635	0.753405	0.323643	0.586148	0.241986	0.722199	0.591193	0.190942	0.46984	0.237752	0.0484972	0.543004	0.0882461	0.0179339
ENSG00000093009	grey	0.01	-0.009	-0.027	-0.058	0.025	-0.043	0.035	0.082	0.139	0.146	0.341	-0.158	0.086	-0.294	-0.32	0.947008	0.952622	0.858767	0.699659	0.871406	0.776396	0.81521	0.589922	0.357365	0.3318	0.0204756	0.293933	0.569859	0.0473978	0.030061
ENSG00000093217	grey	-0.398	-0.266	-0.022	0.085	-0.039	-0.005	0.175	0.19	0.258	-0.032	0.255	-0.189	-0.084	-0.157	-0.293	0.00619841	0.0741381	0.882412	0.576116	0.79878	0.973549	0.243987	0.206951	0.0831111	0.832991	0.0875351	0.20839	0.576928	0.297829	0.0482936
ENSG00000094755	grey	0.143	-0.221	-0.023	0.013	-0.059	0.002	0.027	-0.039	-0.325	-0.139	-0.295	0.294	0.026	0.048	0.345	0.343029	0.139918	0.876926	0.931718	0.695354	0.991606	0.858136	0.796852	0.0277206	0.357947	0.0462614	0.046969	0.864793	0.749936	0.0188037
ENSG00000094796	grey	0.139	-0.049	-0.028	-0.35	-0.267	-0.199	0.114	-0.003	-0.18	-0.028	-0.247	0.334	-0.105	0.229	0.515	0.356126	0.744162	0.850906	0.0171799	0.0725809	0.185689	0.452185	0.986725	0.230461	0.851481	0.0973475	0.0231086	0.488315	0.125915	0.000246373
ENSG00000095637	grey	-0.039	-0.024	-0.095	0.107	0.349	0.378	0.232	-0.223	0.124	-0.195	-0.026	0.122	-0.205	-0.108	-0.35	0.794961	0.872036	0.529069	0.481009	0.0173073	0.00954424	0.120541	0.135668	0.411028	0.194605	0.864986	0.418981	0.172509	0.475945	0.0171721
ENSG00000095739	grey	0.308	0.089	0.141	-0.299	-0.018	-0.075	0.277	0.081	-0.059	-0.281	-0.409	0.066	-0.073	0.168	0.461	0.036985	0.55568	0.350107	0.0434252	0.90571	0.622542	0.0625118	0.590953	0.696706	0.0586914	0.00480312	0.661108	0.630956	0.26476	0.00126753
ENSG00000095752	grey	0.101	0.149	0.038	-0.062	-0.03	-0.017	0.026	0.082	0.061	0.197	0.137	0.154	0.223	0.06	-0.078	0.502641	0.32448	0.801695	0.683229	0.845091	0.909201	0.861897	0.586318	0.687031	0.189695	0.362611	0.305621	0.136404	0.693797	0.606108
ENSG00000096006	grey	-0.008	0.008	0.059	-0.263	0.038	-0.162	-0.085	0.019	-0.072	-0.287	-0.221	-0.125	-0.076	0.146	0.242	0.959423	0.959851	0.69814	0.0775848	0.803953	0.281106	0.573923	0.898696	0.635521	0.0530867	0.139172	0.408617	0.617954	0.334572	0.104487
ENSG00000096060	grey	0.137	0.216	-0.076	0.291	0.354	0.469	0.362	-0.061	0.232	-0.309	-0.299	-0.129	0.012	-0.271	-0.039	0.364857	0.150118	0.61492	0.0497213	0.0159267	0.00100375	0.0133231	0.688863	0.120504	0.0366724	0.0434085	0.392966	0.935185	0.0679801	0.798049
ENSG00000096093	grey	-0.153	-0.263	-0.032	0.042	0.16	0.1	0.144	-0.167	0.158	-0.095	0.361	-0.167	-0.229	-0.254	-0.611	0.310479	0.0773304	0.83475	0.781438	0.289095	0.508724	0.33852	0.268173	0.294739	0.5281	0.013759	0.268582	0.125314	0.0888802	6.47183e-06
ENSG00000099194	grey	-0.194	0.189	0.27	0.202	0.197	0.116	0.093	0.14	0.28	-0.125	-0.149	-0.001	0.088	-0.056	0.045	0.196128	0.208305	0.0699895	0.178659	0.189734	0.440855	0.536885	0.352575	0.059149	0.408933	0.323398	0.994921	0.56022	0.712553	0.767845
ENSG00000099250	grey	-0.111	0.081	-0.092	-0.317	-0.264	-0.189	-0.188	-0.088	-0.113	0.282	0.129	0.099	0.265	0.366	0.099	0.461438	0.592191	0.542228	0.0316456	0.0766401	0.207222	0.210561	0.562242	0.454658	0.0574702	0.391863	0.512634	0.0754778	0.0123127	0.511997
ENSG00000099282	grey	0.139	0.294	0.244	-0.202	0.304	0.153	0.267	0.017	0.296	-0.183	0.162	-0.187	-0.362	-0.086	-0.36	0.35636	0.0470447	0.10235	0.178293	0.0401463	0.311401	0.0732508	0.91093	0.0459631	0.224693	0.282012	0.212621	0.0133153	0.571941	0.0139358
ENSG00000099326	grey	-0.057	-0.274	-0.408	0.26	-0.048	0.265	0.196	-0.303	-0.239	-0.04	-0.254	0.314	0.141	0.057	0.213	0.705659	0.0649857	0.00488443	0.0806242	0.752766	0.0749814	0.191455	0.0403424	0.109905	0.793766	0.0883526	0.0336579	0.350266	0.708076	0.154645
ENSG00000099338	grey	-0.201	-0.122	-0.289	-0.208	-0.3	-0.159	-0.331	-0.094	-0.372	0.284	0.203	-0.007	0.33	0.143	0.09	0.180222	0.41884	0.0515526	0.165347	0.0431239	0.292339	0.02461	0.535553	0.0109605	0.0556128	0.176168	0.962154	0.0251949	0.342128	0.550656
ENSG00000099625	grey	-0.04	-0.035	-0.158	0.249	0.022	0.232	0.048	-0.049	-0.011	-0.126	-0.185	0.044	-0.149	-0.093	0.075	0.789581	0.818204	0.293433	0.0953514	0.883588	0.120612	0.748998	0.746837	0.941734	0.404348	0.21757	0.772392	0.321871	0.53744	0.618135
ENSG00000099810	grey	-0.243	-0.161	-0.053	0.069	0.302	0.149	0.096	0.212	0.296	-0.144	0.221	-0.304	0	-0.277	-0.531	0.104016	0.285365	0.725217	0.648462	0.0411362	0.323526	0.524548	0.157701	0.045959	0.338083	0.14046	0.03964	0.998201	0.0626218	0.000145774
ENSG00000099834	grey	0.121	0.189	0.271	-0.245	-0.155	-0.274	-0.338	-0.084	-0.143	0.1	0.149	-0.067	0.247	0.118	0.016	0.422834	0.209547	0.0687702	0.100416	0.303696	0.0651674	0.0217463	0.580172	0.342032	0.507526	0.322965	0.65664	0.0978674	0.43551	0.917738
ENSG00000099937	grey	-0.155	0.006	0.011	-0.212	-0.163	-0.275	-0.161	-0.08	0.041	0.117	0.14	0.052	-0.188	-0.066	0.073	0.30327	0.96657	0.940709	0.156367	0.279148	0.0643553	0.285564	0.598849	0.78708	0.437902	0.352927	0.73368	0.211982	0.662363	0.628017
ENSG00000099960	grey	0.232	-0.116	-0.243	-0.273	-0.32	-0.374	-0.299	-0.173	-0.354	0.071	-0.038	-0.03	0.107	0.345	0.05	0.120851	0.442304	0.103866	0.066251	0.0301689	0.010492	0.0432554	0.249872	0.0159286	0.63781	0.800903	0.841686	0.477539	0.0188195	0.741509
ENSG00000099998	grey	0.185	0.197	0.254	-0.127	-0.119	-0.024	-0.125	0.011	-0.15	0.281	-0.056	0.255	0.33	0.038	0.365	0.217453	0.189631	0.0886231	0.399961	0.431523	0.873924	0.409349	0.944178	0.32122	0.0588645	0.710142	0.08701	0.0249526	0.800001	0.0126968
ENSG00000100027	grey	0.098	0.468	0.293	-0.005	0.385	0.491	0.339	0.176	0.283	-0.192	-0.331	0.191	-0.225	-0.06	0.203	0.515552	0.00104436	0.0481219	0.972699	0.00821029	0.000532216	0.0213823	0.241536	0.0568209	0.200096	0.0246291	0.203088	0.133506	0.691181	0.176865
ENSG00000100146	grey	0.179	-0.096	0.108	-0.256	0.015	-0.11	0.016	0.125	0.022	-0.183	-0.084	-0.157	-0.001	0.125	0.067	0.234541	0.523534	0.47394	0.0853431	0.920288	0.468096	0.915904	0.409456	0.886483	0.224233	0.577709	0.297565	0.994566	0.406845	0.66034
ENSG00000100162	grey	-0.142	-0.025	-0.16	-0.045	0.061	0.031	0.357	0.058	0.429	0.095	0.439	-0.044	-0.149	-0.205	-0.571	0.345351	0.870245	0.287809	0.766546	0.685886	0.836984	0.0148147	0.702133	0.00292195	0.531024	0.00225676	0.769061	0.324628	0.170984	3.38869e-05
ENSG00000100196	grey	-0.091	-0.072	-0.064	0.124	-0.005	0.164	-0.072	-0.279	0.022	-0.016	0.052	-0.236	0.078	0.037	-0.174	0.546932	0.636698	0.671693	0.410791	0.971993	0.274738	0.636771	0.0600693	0.885325	0.914157	0.733407	0.114384	0.606239	0.804959	0.24786
ENSG00000100246	grey	0.339	0.1	0.301	-0.094	0.358	0.248	0.051	0.062	0.082	-0.26	-0.103	0.112	-0.144	-0.251	-0.002	0.0210287	0.507893	0.0422574	0.533747	0.0145842	0.0963276	0.737557	0.684264	0.587834	0.0808479	0.496649	0.457525	0.339696	0.0929091	0.986865
ENSG00000100285	grey	-0.072	-0.075	0.142	-0.087	0.284	0.264	0.243	0.261	0.234	-0.265	-0.102	-0.065	-0.036	0.053	-0.012	0.632749	0.618819	0.346814	0.563154	0.0557001	0.075947	0.103917	0.0796335	0.117456	0.0751405	0.499189	0.669423	0.814429	0.725888	0.93619
ENSG00000100350	grey	0.036	-0.174	-0.127	-0.043	-0.318	-0.231	-0.153	-0.168	-0.205	0.273	0.257	0.12	-0.133	0.087	-0.047	0.810285	0.247544	0.400465	0.774276	0.0313062	0.121825	0.309009	0.265533	0.171748	0.0662885	0.0842731	0.42584	0.378546	0.563537	0.758591
ENSG00000100557	grey	0.225	0.086	-0.096	0.092	-0.086	-0.132	-0.044	-0.093	-0.153	0.027	0.087	0.019	-0.014	-0.056	-0.076	0.133455	0.571031	0.527496	0.544221	0.569588	0.380199	0.772267	0.538493	0.309168	0.860278	0.567081	0.899562	0.926725	0.713441	0.614189
ENSG00000100739	grey	0.101	0.073	-0.015	-0.208	-0.155	-0.166	0.038	0.089	-0.219	-0.04	-0.299	0.01	0.181	0.239	0.436	0.502661	0.63017	0.920629	0.165208	0.30436	0.271217	0.801167	0.554196	0.144264	0.79043	0.0436998	0.9465	0.228869	0.109122	0.00248499
ENSG00000100968	grey	0.188	0.138	0.085	-0.041	-0.301	-0.188	-0.092	-0.089	-0.292	0.024	-0.29	0.204	0.013	0.363	0.628	0.211493	0.361624	0.576195	0.786793	0.0422919	0.209692	0.543063	0.556179	0.0487053	0.875438	0.0504927	0.174363	0.931037	0.0132368	2.91951e-06
ENSG00000100979	grey	0.181	0.336	0.338	-0.07	0.195	-0.061	0.058	-0.154	0.216	0.014	0.082	-0.081	0.032	0.087	-0.155	0.229249	0.0225624	0.0215222	0.644091	0.193454	0.689276	0.702383	0.305285	0.149028	0.925133	0.589887	0.593488	0.834648	0.565756	0.302717
ENSG00000101003	grey	-0.05	-0.238	-0.143	-0.058	0.061	-0.027	0.246	0.052	0.207	0.003	0.34	0.121	-0.132	-0.289	-0.41	0.741355	0.110733	0.344539	0.700482	0.687942	0.858217	0.0988708	0.730952	0.168265	0.984319	0.0209185	0.424773	0.382829	0.0517267	0.00465167
ENSG00000101187	grey	0.066	-0.021	0.045	0.029	-0.273	-0.175	0.204	0.182	-0.105	0.206	-0.077	0.282	0.24	0.013	0.445	0.663096	0.887857	0.766404	0.846645	0.066422	0.245724	0.173387	0.227253	0.4856	0.168566	0.611411	0.0572349	0.108333	0.933893	0.00195518
ENSG00000101210	grey	0.11	-0.167	-0.105	-0.033	-0.16	-0.11	0.017	-0.032	-0.211	0.032	-0.141	0.142	0.036	0.301	0.17	0.465468	0.266083	0.485363	0.82517	0.289423	0.467694	0.911147	0.831649	0.159145	0.83477	0.349608	0.346333	0.811281	0.041842	0.258442
ENSG00000101266	grey	0.012	-0.008	-0.066	0.326	0.284	0.43	0.381	0.063	0.214	-0.165	-0.192	0.1	0.197	-0.148	-0.064	0.936976	0.956195	0.660776	0.0268524	0.0561066	0.00285591	0.00896931	0.675712	0.153209	0.273156	0.200437	0.507062	0.189003	0.326144	0.671767
ENSG00000101280	grey	0.218	-0.126	-0.104	-0.194	0.179	0.172	0.375	-0.084	0.052	-0.194	-0.058	-0.052	-0.202	0.053	-0.168	0.146154	0.403453	0.493458	0.196487	0.234067	0.252153	0.0103213	0.579263	0.730893	0.197178	0.70072	0.732064	0.178731	0.727462	0.2651
ENSG00000101327	grey	-0.081	-0.108	-0.023	0.173	0.163	0.171	0.317	0.157	0.219	0.001	0.124	0.03	-0.261	-0.182	-0.23	0.590754	0.474725	0.881083	0.251443	0.277768	0.254552	0.0318824	0.296377	0.143664	0.997216	0.413213	0.844296	0.0802086	0.227168	0.123312
ENSG00000101333	grey	0.113	0.011	-0.023	-0.284	-0.145	-0.049	-0.149	-0.165	-0.136	0.254	0.108	0.23	0.099	0.166	0.171	0.454834	0.942576	0.877642	0.0560799	0.336665	0.746866	0.322442	0.274036	0.369072	0.0889273	0.474422	0.124632	0.513535	0.271326	0.256351
ENSG00000101349	grey	-0.066	0.03	0.094	-0.037	0.061	0.052	0.119	-0.02	0.187	-0.069	0.104	-0.095	-0.164	0.001	-0.252	0.661036	0.842963	0.53483	0.807336	0.687393	0.732935	0.428998	0.894097	0.213343	0.646924	0.490832	0.528944	0.275582	0.995843	0.0917153
ENSG00000101441	grey	0.065	-0.166	0.029	0.052	-0.086	0.089	0.237	0.075	-0.135	-0.032	-0.336	0.145	0.086	0.227	0.312	0.668121	0.271196	0.84964	0.733342	0.570458	0.554728	0.113359	0.618873	0.372372	0.834295	0.0223703	0.335058	0.56987	0.129584	0.0349577
ENSG00000101470	grey	0.249	0.197	-0.033	-0.362	-0.04	-0.11	0.195	-0.164	0.022	-0.184	-0.05	-0.064	-0.149	0.047	0.118	0.0947568	0.189134	0.829975	0.0133438	0.7942	0.468132	0.193834	0.276158	0.882866	0.222116	0.741134	0.672656	0.323881	0.756544	0.434221
ENSG00000101542	grey	0.077	0.207	0.174	0.016	-0.211	-0.162	-0.135	0.013	0.018	0.112	-0.148	0.189	0.162	0.173	0.41	0.611207	0.166877	0.247575	0.916492	0.158723	0.282112	0.371055	0.93382	0.90649	0.45839	0.325676	0.209458	0.282158	0.249309	0.00469072
ENSG00000101638	grey	-0.31	0.173	0.27	-0.042	-0.023	0.055	-0.09	0.065	0.202	0.091	0.133	-0.227	-0.042	-0.148	0.05	0.0362587	0.250042	0.069437	0.783013	0.879811	0.714886	0.552485	0.668218	0.17741	0.546031	0.378894	0.129308	0.782021	0.325793	0.740796
ENSG00000101670	grey	0.26	-0.155	-0.126	0.125	-0.064	0.003	-0.249	-0.005	-0.23	-0.041	-0.183	0.093	0.294	0.067	0.115	0.0804207	0.302995	0.403201	0.406717	0.673432	0.981727	0.09586	0.973223	0.124729	0.785975	0.223769	0.540329	0.0469619	0.65641	0.446067
ENSG00000101871	grey	0.085	0.126	-0.011	-0.208	-0.206	-0.185	-0.092	-0.005	-0.001	0.267	0.165	0.076	0.188	0.116	0.115	0.573628	0.405076	0.941462	0.164595	0.17047	0.217405	0.541331	0.971208	0.997049	0.0728374	0.272358	0.616047	0.210811	0.443977	0.445394
ENSG00000101890	grey	-0.166	0.199	0.072	0.053	0.313	0.291	0.032	0.016	0.169	-0.074	-0.079	0.052	-0.131	-0.019	-0.15	0.271091	0.183913	0.634433	0.728245	0.034369	0.0493518	0.83099	0.914426	0.26244	0.62347	0.60354	0.733274	0.385347	0.901222	0.319409
ENSG00000101938	grey	0.032	0.039	0.133	-0.401	0.064	-0.097	0.023	0.015	0.1	-0.137	-0.076	-0.087	-0.188	0.062	0.078	0.832199	0.799162	0.377732	0.00578938	0.674348	0.520294	0.881688	0.919366	0.50934	0.363414	0.617436	0.564248	0.209779	0.681232	0.605346
ENSG00000101977	grey	-0.226	-0.194	-0.295	0	-0.106	-0.115	-0.009	0.065	0.011	0.151	0.244	-0.036	-0.06	0.105	-0.094	0.130439	0.195383	0.0462445	0.997973	0.483387	0.447418	0.950897	0.669547	0.943474	0.317499	0.102146	0.813673	0.692246	0.486998	0.535999
ENSG00000102021	grey	0.208	-0.168	-0.018	0.038	-0.087	0.031	0.046	0.03	-0.128	-0.089	-0.131	0.03	0.107	0.089	0.075	0.165157	0.265551	0.905035	0.801161	0.563624	0.837072	0.763334	0.844676	0.398176	0.555839	0.386049	0.844569	0.479912	0.557809	0.620937
ENSG00000102038	grey	-0.015	0.097	0.175	0.196	0.211	0.321	0.08	0.061	0.186	-0.298	-0.21	-0.138	-0.006	-0.161	-0.023	0.921295	0.520445	0.24478	0.19287	0.159866	0.029774	0.598618	0.685997	0.21651	0.0440223	0.160818	0.360751	0.9703	0.28403	0.879683
ENSG00000102189	grey	0.09	0.298	0.21	0.022	0.261	0.378	0.345	0.108	0.351	-0.147	0.063	-0.079	-0.193	-0.36	-0.203	0.553835	0.0442025	0.160968	0.886986	0.0798485	0.00963094	0.0188951	0.473768	0.0167032	0.32827	0.677147	0.602157	0.197755	0.0138834	0.174956
ENSG00000102230	grey	0.298	-0.055	0.093	-0.155	-0.119	-0.256	-0.116	-0.1	-0.087	-0.005	0.066	-0.096	-0.134	-0.093	0.094	0.0446273	0.718447	0.537724	0.304186	0.431205	0.086484	0.442227	0.506364	0.565994	0.971872	0.660983	0.526864	0.373653	0.53692	0.534281
ENSG00000102595	grey	0.208	0.158	0.276	-0.053	0.04	-0.006	0.038	-0.054	-0.026	0.078	-0.04	0.066	0.179	0.099	0.137	0.165998	0.293715	0.0631125	0.725742	0.794181	0.968941	0.800595	0.719658	0.862522	0.604652	0.789499	0.663371	0.235137	0.513871	0.365527
ENSG00000102837	grey	0.074	0.213	0.214	-0.184	0.247	0.091	0.11	0.209	0.27	-0.211	-0.231	-0.046	-0.02	-0.03	0.136	0.622996	0.154281	0.153706	0.220112	0.0976256	0.549256	0.466075	0.162909	0.0692323	0.158919	0.121936	0.762613	0.894718	0.842498	0.367237
ENSG00000102904	grey	0.129	-0.051	-0.092	0.043	-0.309	-0.081	-0.177	-0.192	-0.251	0.252	0.137	0.246	0.013	-0.231	0.155	0.391828	0.737596	0.544149	0.77432	0.0364461	0.593288	0.239242	0.200892	0.0930148	0.0907624	0.36295	0.100023	0.931359	0.122515	0.302588
ENSG00000102935	grey	0.03	-0.092	-0.011	-0.303	-0.129	-0.054	-0.214	-0.093	-0.22	0.062	-0.079	-0.07	0.211	0.292	0.01	0.845609	0.544229	0.944103	0.0403329	0.39229	0.723022	0.153846	0.539943	0.142363	0.682729	0.603079	0.644886	0.158926	0.0489157	0.945794
ENSG00000103226	grey	-0.349	0.187	0.267	0.091	0.203	0.122	-0.111	0.22	0.382	0.138	0.299	0.228	-0.101	-0.32	-0.331	0.0172954	0.212558	0.0729202	0.547367	0.175719	0.418006	0.463029	0.142388	0.0088768	0.359798	0.0432592	0.126994	0.503954	0.0303954	0.0244994
ENSG00000103241	grey	-0.312	-0.113	0.21	-0.331	-0.29	-0.18	-0.2	0.124	-0.039	0.208	0.202	-0.126	-0.046	0.052	0.054	0.0350887	0.454904	0.161459	0.0248043	0.0505133	0.230574	0.183489	0.410503	0.796247	0.166357	0.178631	0.405363	0.759591	0.730123	0.720844
ENSG00000103257	grey	0.172	0.158	-0.099	-0.043	0.108	0.052	0.386	-0.187	0.34	-0.107	0.161	-0.073	-0.269	-0.189	-0.295	0.251914	0.293359	0.51435	0.775027	0.473469	0.72957	0.00805587	0.213838	0.0208827	0.477674	0.284064	0.631428	0.0702097	0.207847	0.0468793
ENSG00000103342	grey	-0.144	-0.009	-0.22	0.306	0.09	0.19	0.207	-0.092	0.054	-0.105	-0.135	0.216	-0.177	-0.012	0.03	0.339283	0.95237	0.141034	0.0389285	0.550134	0.205362	0.167082	0.544892	0.719584	0.487836	0.36943	0.149656	0.23831	0.93949	0.84351
ENSG00000103647	grey	-0.195	0.093	0.194	0.122	0.016	-0.091	-0.02	0.241	0.174	-0.058	-0.19	0.184	-0.227	-0.018	0.142	0.195019	0.538549	0.196175	0.418321	0.916301	0.546656	0.894753	0.106145	0.247621	0.703756	0.206966	0.221697	0.129227	0.907829	0.345059
ENSG00000103740	grey	-0.045	-0.288	-0.106	-0.008	-0.195	-0.183	-0.283	-0.041	-0.199	0.201	0.193	-0.083	0.175	0.064	-0.129	0.768144	0.0521468	0.483293	0.957908	0.193119	0.223622	0.0563399	0.784555	0.184704	0.181239	0.198788	0.581895	0.24482	0.67475	0.394126
ENSG00000103995	grey	0.097	0.047	0.307	0.285	0.339	0.259	-0.003	-0.017	0.177	-0.245	0.082	-0.268	-0.053	-0.443	-0.402	0.520052	0.7583	0.038116	0.055168	0.0211509	0.0827603	0.981658	0.912687	0.240421	0.100303	0.588682	0.0721481	0.72601	0.0020461	0.00565364
ENSG00000104055	grey	0.039	0.134	-0.03	-0.033	-0.253	-0.297	-0.05	-0.064	-0.256	0.105	-0.107	0.163	0.035	0.281	0.34	0.798377	0.375598	0.842432	0.828387	0.0896501	0.0450316	0.740328	0.67345	0.08628	0.485874	0.478544	0.27922	0.818967	0.0583309	0.0209711
ENSG00000104112	grey	-0.073	-0.004	0.098	0.015	0.217	0.105	0.097	0.241	0.311	-0.202	-0.015	-0.199	0.103	-0.123	-0.138	0.629852	0.978737	0.517696	0.918702	0.146847	0.486855	0.522928	0.106494	0.0352244	0.177943	0.919175	0.184414	0.494154	0.414455	0.360556
ENSG00000104177	grey	-0.214	0.016	-0.024	0.247	0.044	0.304	-0.154	-0.082	0.216	0.18	0.426	-0.084	0.164	-0.377	-0.422	0.152473	0.913687	0.872598	0.0983911	0.773606	0.0401518	0.30832	0.586506	0.148719	0.231517	0.00317874	0.580919	0.275514	0.00988292	0.00349014
ENSG00000104341	grey	0.019	-0.002	0.168	-0.178	0.261	-0.014	0.053	0.127	0.261	-0.092	0.219	-0.141	-0.198	-0.204	-0.334	0.901612	0.991723	0.265529	0.237466	0.0792296	0.926434	0.725824	0.398515	0.0792099	0.541497	0.142806	0.350205	0.187526	0.173654	0.0232396
ENSG00000104381	grey	-0.102	-0.107	0.046	0.056	0.114	0.256	-0.114	0.11	0.184	-0.003	0.106	-0.081	0.134	-0.151	-0.136	0.500306	0.47919	0.761927	0.711638	0.450547	0.0858595	0.450921	0.468429	0.221531	0.982625	0.484013	0.593784	0.373519	0.315765	0.366602
ENSG00000104722	grey	0.066	-0.099	0.078	-0.117	-0.187	-0.279	-0.363	0.02	-0.098	0.184	0.245	-0.04	0.018	0.051	-0.022	0.66326	0.514498	0.604605	0.436863	0.214279	0.0600676	0.0131728	0.89649	0.517353	0.221492	0.100345	0.793495	0.905466	0.737183	0.884454
ENSG00000104723	grey	0.066	0.038	-0.046	-0.39	-0.236	-0.301	0.016	0.071	-0.007	0.231	0.279	0.105	0.112	0.129	-0.115	0.661429	0.801332	0.760782	0.00738851	0.114378	0.0423154	0.916453	0.63769	0.963337	0.122361	0.0608339	0.485786	0.456991	0.391267	0.446888
ENSG00000104818	grey	0.141	0.115	-0.038	-0.192	-0.184	0.022	-0.185	-0.196	-0.215	0.153	0.136	0.008	0.006	0.157	0.1	0.350214	0.448373	0.801074	0.200607	0.221204	0.88528	0.218041	0.192234	0.15225	0.31068	0.368296	0.955922	0.970671	0.298042	0.507386
ENSG00000104833	grey	-0.057	-0.07	-0.085	-0.402	-0.288	-0.247	0.132	0.001	-0.059	0.215	0.083	0.243	0.182	0.197	0.225	0.705664	0.642154	0.576614	0.00565007	0.0520935	0.0981349	0.382907	0.997057	0.698278	0.150937	0.584383	0.103674	0.22503	0.190128	0.13232
ENSG00000104870	grey	0.353	0.155	0.28	0.055	0.229	0.093	0.154	0.073	0.116	-0.143	-0.013	-0.152	0.073	-0.066	-0.091	0.0162441	0.302641	0.05967	0.717949	0.125156	0.539924	0.306569	0.63047	0.441846	0.342442	0.933489	0.311703	0.630439	0.663436	0.546252
ENSG00000104888	grey	-0.205	-0.005	0.07	0.028	-0.076	0.004	-0.4	0.029	-0.156	-0.088	-0.303	-0.027	0.051	0.281	0.357	0.171092	0.971846	0.641868	0.854832	0.615057	0.981102	0.00582374	0.848504	0.300655	0.560214	0.0407444	0.857591	0.734478	0.0588375	0.0147275
ENSG00000104938	grey	-0.071	0.011	-0.225	-0.232	-0.026	0.039	0.038	-0.171	-0.046	0.091	0.173	0.059	0.104	-0.005	-0.206	0.640541	0.9408	0.133219	0.120623	0.865617	0.797028	0.799656	0.254646	0.763441	0.548595	0.251399	0.69838	0.489614	0.97353	0.170161
ENSG00000104941	grey	-0.038	0.053	0.016	0.213	-0.144	0.118	-0.257	-0.217	-0.202	0.336	0.065	0.355	0.196	0.003	0.111	0.804488	0.728168	0.918101	0.154857	0.341005	0.436263	0.0842979	0.146547	0.179001	0.02227	0.669925	0.0155368	0.192888	0.98262	0.462278
ENSG00000105198	grey	-0.117	0.103	-0.017	-0.107	-0.038	-0.015	0.044	0.142	0.082	-0.018	-0.136	0.201	0.224	0.271	0.253	0.43769	0.497157	0.908118	0.480937	0.804398	0.921985	0.77119	0.346069	0.588891	0.90386	0.367749	0.180258	0.134227	0.0687752	0.0899924
ENSG00000105366	grey	-0.147	-0.083	-0.06	0.191	0.068	0.306	-0.19	-0.111	-0.165	0.026	0.025	0.132	-0.062	-0.222	-0.106	0.328423	0.58334	0.694291	0.204698	0.652077	0.0385331	0.20533	0.460955	0.273702	0.866119	0.867796	0.381549	0.680825	0.138867	0.483645
ENSG00000105392	grey	0.139	-0.13	-0.161	-0.257	-0.232	-0.053	-0.01	-0.089	-0.26	0.107	-0.092	0	-0.053	0.29	0.138	0.35635	0.387871	0.284518	0.0846505	0.120889	0.724893	0.945333	0.558342	0.0804208	0.477261	0.543426	0.997675	0.726021	0.0509386	0.360745
ENSG00000105398	grey	0.134	-0.18	-0.054	-0.055	-0.11	-0.111	0.105	-0.05	-0.031	0.104	0.121	0.01	0.244	0.044	-0.006	0.375197	0.230693	0.722236	0.716976	0.465101	0.464192	0.488056	0.740833	0.836406	0.492158	0.423895	0.947301	0.102783	0.770281	0.968617
ENSG00000105409	grey	0.169	-0.263	-0.069	0.129	-0.084	0.034	0.055	-0.065	-0.341	-0.015	-0.275	0.144	0.161	0.127	0.277	0.26211	0.0769227	0.648591	0.391625	0.580061	0.820315	0.716119	0.668434	0.0205352	0.922621	0.0640513	0.340127	0.283654	0.401319	0.0625713
ENSG00000105464	grey	0.063	0.049	0.06	-0.253	-0.345	-0.285	-0.249	0.01	-0.177	0.332	0.054	0.137	0.291	0.235	0.108	0.676763	0.748865	0.692402	0.0897607	0.0187035	0.0548131	0.0953196	0.948276	0.238949	0.0239719	0.720781	0.364103	0.0497021	0.115185	0.473181
ENSG00000105514	grey	0.243	0.266	0.155	-0.138	-0.049	-0.001	0.107	0.15	0.048	-0.015	-0.166	0.169	-0.074	0.058	0.307	0.103955	0.0740335	0.302179	0.361451	0.744952	0.992131	0.479618	0.320474	0.750907	0.921341	0.269104	0.262052	0.624491	0.703619	0.0378021
ENSG00000105538	grey	-0.051	-0.131	-0.146	-0.002	0.025	0.061	-0.132	-0.064	-0.094	0.174	0.123	0.175	-0.064	-0.08	-0.057	0.734609	0.384482	0.331748	0.991405	0.869573	0.687861	0.383443	0.673339	0.53394	0.248253	0.414301	0.244298	0.673671	0.597148	0.706463
ENSG00000105550	grey	0.18	0.199	-0.029	-0.199	-0.412	-0.153	-0.202	-0.429	-0.277	0.288	-0.012	0.19	0.089	0.387	0.323	0.232284	0.185853	0.848604	0.18447	0.0044003	0.308717	0.178723	0.00289657	0.06251	0.0521031	0.936026	0.205148	0.554879	0.0079175	0.0285208
ENSG00000105639	grey	-0.238	-0.193	-0.054	0.254	0.383	0.28	0.251	0.109	0.302	-0.143	0.047	0.267	-0.109	-0.347	-0.33	0.110755	0.199502	0.720006	0.0885001	0.00867427	0.0591938	0.091942	0.471497	0.0411165	0.343268	0.758264	0.0732734	0.469113	0.0181959	0.0253126
ENSG00000105722	grey	0.247	0.035	-0.003	0.201	0.078	0.329	0.172	-0.061	-0.155	-0.195	-0.43	0.24	-0.126	0.013	0.454	0.0984101	0.81769	0.982439	0.179535	0.605298	0.025512	0.252764	0.687267	0.30313	0.195156	0.00289351	0.108174	0.403699	0.933979	0.00150841
ENSG00000105767	grey	-0.002	-0.108	-0.252	0.137	-0.068	0.021	-0.051	-0.162	-0.144	0.079	-0.012	0.14	-0.04	0.099	0.016	0.990564	0.475318	0.0916459	0.362361	0.653617	0.891526	0.738276	0.280699	0.34118	0.599551	0.934588	0.352746	0.793392	0.511386	0.916049
ENSG00000105793	grey	-0.144	-0.015	0.031	0.15	-0.093	0.108	-0.176	-0.154	-0.186	0.139	0.08	-0.043	0.119	0.037	-0.12	0.338317	0.92108	0.836356	0.318802	0.539427	0.47594	0.241859	0.305832	0.214911	0.356239	0.595497	0.775187	0.42917	0.804717	0.427734
ENSG00000105810	grey	-0.163	-0.083	-0.017	-0.173	0.067	-0.096	0.169	0.064	0.207	-0.133	0.077	-0.216	0.029	0.111	-0.341	0.280183	0.58557	0.912159	0.249588	0.658938	0.526809	0.260436	0.67271	0.167114	0.379937	0.611162	0.14869	0.849716	0.463673	0.0204658
ENSG00000105825	grey	-0.052	0.043	0.051	-0.209	-0.135	-0.285	0.062	-0.036	0.103	-0.123	0.135	-0.195	-0.173	0.041	-0.161	0.732952	0.777845	0.734589	0.163685	0.369346	0.0549435	0.681169	0.811437	0.493682	0.414238	0.370507	0.194734	0.251599	0.787155	0.285134
ENSG00000105865	grey	-0.087	0.121	0.181	0.12	0.19	-0.06	0.133	-0.024	0.405	-0.251	0.199	-0.293	-0.267	-0.21	-0.325	0.564657	0.423459	0.228574	0.425323	0.205223	0.692016	0.378099	0.876715	0.00518564	0.0919213	0.185698	0.0483346	0.0730865	0.160872	0.0275488
ENSG00000105880	grey	0.016	0.009	0.029	-0.105	-0.091	0.113	0.177	-0.022	-0.071	0.1	-0.061	0.111	-0.187	0.003	0.05	0.917359	0.951599	0.848	0.485376	0.546928	0.456529	0.237964	0.884401	0.638813	0.507519	0.684987	0.462115	0.213767	0.985312	0.740806
ENSG00000105889	grey	0.014	0.175	0.133	0.317	0.115	0.22	0.047	-0.149	0.205	-0.062	0.07	-0.194	0.014	-0.233	-0.183	0.926493	0.245944	0.376533	0.0320346	0.44845	0.141852	0.756579	0.322443	0.172772	0.680448	0.643196	0.195663	0.926837	0.118361	0.222426
ENSG00000105894	grey	0.11	0.24	0.086	0.092	0.22	0.272	0.38	0.079	0.371	-0.021	0.08	-0.019	-0.092	-0.128	-0.258	0.467311	0.108249	0.571949	0.540989	0.142199	0.0670403	0.00927279	0.601257	0.0111484	0.892267	0.597387	0.901039	0.544691	0.395576	0.0834027
ENSG00000105929	grey	-0.12	-0.062	-0.14	-0.115	-0.354	-0.157	-0.236	-0.162	-0.261	0.203	-0.01	0.066	-0.037	0.176	0.244	0.428314	0.680266	0.353041	0.445474	0.0158556	0.297209	0.113935	0.281006	0.0800826	0.176224	0.947979	0.662785	0.807719	0.242382	0.102565
ENSG00000105963	grey	0.238	0.229	0.08	0.172	0.173	0.266	0.374	-0.009	0.186	0.145	0.098	0.307	0.055	-0.263	-0.084	0.111851	0.126216	0.597158	0.253682	0.249021	0.0742495	0.0104117	0.952171	0.214672	0.33778	0.517191	0.0379066	0.715914	0.0772292	0.578158
ENSG00000105971	grey	0.138	-0.078	0.022	-0.089	-0.118	-0.146	0.121	0.091	-0.24	-0.002	-0.245	0.128	-0.081	0.046	0.359	0.361107	0.606784	0.886774	0.555742	0.435842	0.332522	0.422434	0.547467	0.10878	0.989639	0.100679	0.39743	0.592012	0.761935	0.0142457
ENSG00000105982	grey	0.072	-0.029	0.001	0.12	-0.026	0.133	-0.17	-0.048	0.067	0.012	0.1	-0.057	0.028	-0.109	-0.007	0.635436	0.85029	0.993958	0.426571	0.865319	0.379529	0.257973	0.749208	0.656163	0.936908	0.507564	0.70593	0.855843	0.472649	0.962137
ENSG00000105989	grey	-0.078	-0.186	-0.086	-0.321	-0.2	-0.219	-0.242	-0.073	-0.198	0.052	0.205	-0.123	-0.157	-0.047	-0.092	0.605571	0.21601	0.571063	0.029467	0.183037	0.14447	0.105816	0.629685	0.187137	0.732748	0.17173	0.413559	0.297564	0.755248	0.544949
ENSG00000106013	grey	-0.134	0.115	0.079	-0.168	-0.265	-0.238	-0.23	-0.077	-0.169	0.279	0.197	0.183	0.088	0.107	0.099	0.373052	0.446642	0.599832	0.264008	0.0754689	0.111743	0.124899	0.611997	0.262051	0.0606875	0.190575	0.223372	0.560841	0.479547	0.511092
ENSG00000106025	grey	-0.115	0.001	0.083	-0.134	0.032	0.027	0.011	-0.004	0.033	-0.08	0.089	-0.239	0.029	-0.088	-0.122	0.446343	0.993746	0.582166	0.375996	0.832995	0.857891	0.944647	0.977872	0.827046	0.598455	0.554413	0.109207	0.847297	0.558947	0.418585
ENSG00000106069	grey	0.154	0.238	0.233	0.095	0.266	0.128	0.22	0.141	0.366	-0.109	0.173	-0.101	0.102	-0.275	-0.395	0.305394	0.1111	0.11872	0.529888	0.0737635	0.39482	0.14154	0.349254	0.0124357	0.471331	0.250836	0.50459	0.502074	0.064754	0.00659933
ENSG00000106258	grey	-0.098	-0.051	-0.065	0.218	0.076	0.081	-0.03	0.013	0.145	-0.02	0.217	-0.223	0.126	-0.155	-0.348	0.516481	0.736456	0.669634	0.145513	0.614782	0.591497	0.84178	0.931004	0.337058	0.893967	0.147459	0.136245	0.404715	0.3051	0.0178713
ENSG00000106483	grey	0.16	-0.114	-0.264	-0.088	-0.127	-0.261	0.07	-0.12	-0.176	-0.168	-0.209	-0.105	-0.114	0.266	0.181	0.289176	0.450078	0.0760882	0.559145	0.399967	0.0799503	0.645001	0.425142	0.240958	0.265215	0.163311	0.487139	0.451574	0.0744907	0.227514
ENSG00000106511	grey	0.212	-0.076	0.028	-0.138	-0.07	-0.164	-0.026	-0.005	0.005	0.012	0.195	-0.279	-0.031	-0.059	-0.064	0.158103	0.617951	0.851123	0.359199	0.64459	0.276129	0.865023	0.974365	0.975352	0.936226	0.194197	0.0605421	0.840492	0.696513	0.673534
ENSG00000106603	grey	-0.168	-0.015	0.029	0.168	0.243	0.23	0.117	0.153	0.198	0.077	0.226	0.208	0.083	-0.227	-0.298	0.264102	0.921623	0.84734	0.264721	0.103994	0.124861	0.436939	0.309767	0.186431	0.611849	0.131704	0.165876	0.585348	0.128905	0.0446097
ENSG00000106683	grey	0.132	0.059	0.033	-0.038	-0.193	-0.117	-0.058	-0.046	-0.202	0.156	-0.033	0.306	0.156	0.108	0.318	0.383443	0.694932	0.826355	0.804114	0.198604	0.440241	0.702522	0.763645	0.178036	0.299819	0.828782	0.0386166	0.300701	0.47476	0.031368
ENSG00000106686	grey	0.232	0.154	-0.141	0.078	-0.263	-0.085	0.091	-0.155	-0.157	0.212	-0.209	0.391	-0.017	0.2	0.433	0.121511	0.305414	0.351247	0.608295	0.0771741	0.575584	0.548716	0.304117	0.298082	0.158105	0.162441	0.0072912	0.910475	0.182885	0.00266303
ENSG00000106688	grey	-0.194	0.053	0.126	-0.275	0.056	0.007	0.226	0.231	0.269	-0.162	-0.007	-0.184	-0.183	0.11	0.07	0.196709	0.725822	0.403959	0.0645174	0.709729	0.961908	0.131423	0.122523	0.0702064	0.282988	0.965356	0.219993	0.223568	0.468291	0.643568
ENSG00000106689	grey	0.011	0.06	0.027	-0.134	-0.103	-0.125	0.023	0.183	0.152	0.198	0.22	-0.113	-0.257	-0.063	0.002	0.941541	0.690133	0.860893	0.3749	0.496638	0.408779	0.881053	0.224098	0.312179	0.186308	0.141526	0.453766	0.0850886	0.675044	0.989956
ENSG00000106714	grey	-0.045	-0.137	-0.032	-0.12	-0.272	-0.348	-0.186	-0.125	-0.251	0.077	-0.04	0.126	0.049	0.193	0.229	0.765429	0.364865	0.832817	0.42841	0.0678943	0.0179153	0.217085	0.406092	0.093001	0.610534	0.791468	0.404383	0.744387	0.19801	0.125911
ENSG00000106809	grey	-0.191	0.161	-0.034	0.117	0.123	0.071	0.091	0.133	0.306	-0.167	0.073	-0.275	-0.177	-0.163	-0.183	0.203448	0.286431	0.82494	0.440534	0.415842	0.637523	0.545929	0.378004	0.0388364	0.268534	0.628187	0.0644773	0.239293	0.280138	0.22224
ENSG00000106852	grey	-0.12	-0.108	-0.042	0.252	0.234	0.169	0.172	0.074	0.28	-0.269	-0.216	-0.134	0.106	-0.044	-0.099	0.428106	0.472979	0.782881	0.0911743	0.117799	0.261131	0.254248	0.622982	0.0593701	0.0708704	0.149691	0.376266	0.484322	0.774023	0.512306
ENSG00000106927	grey	-0.072	0.055	-0.052	0.105	0.13	0.073	0.217	0.214	0.298	-0.055	0.138	-0.09	-0.143	-0.262	-0.193	0.63571	0.715306	0.733886	0.487762	0.388933	0.628443	0.146556	0.153357	0.0446029	0.717823	0.359898	0.550869	0.344395	0.0788811	0.198621
ENSG00000107105	grey	0.215	0.061	-0.173	-0.088	-0.1	0.067	-0.097	-0.129	-0.218	0.009	-0.051	0.048	-0.127	-0.074	0.207	0.1509	0.686341	0.248926	0.563073	0.508124	0.656626	0.520536	0.393203	0.145916	0.954187	0.735299	0.75161	0.40149	0.625351	0.16774
ENSG00000107186	grey	0.134	0.068	0.001	-0.028	0.031	-0.048	-0.041	0.087	0.048	-0.234	-0.184	-0.106	0.008	0.032	0.046	0.37316	0.653747	0.995166	0.852032	0.836537	0.752562	0.78562	0.566909	0.75243	0.117305	0.220513	0.484773	0.95969	0.835071	0.761505
ENSG00000107518	grey	0.128	0.011	-0.124	-0.153	-0.238	-0.138	-0.158	-0.172	-0.119	0.093	-0.136	0.179	0.276	0.342	0.314	0.395953	0.939975	0.409791	0.310894	0.111924	0.35902	0.294976	0.253517	0.429682	0.540032	0.369161	0.233148	0.0637652	0.0201864	0.0333911
ENSG00000107551	grey	-0.001	0.105	0.334	-0.081	0.031	0.004	0.094	-0.07	0.07	0.131	0.186	0.057	-0.121	-0.178	-0.098	0.99372	0.486753	0.0230908	0.594056	0.835792	0.97749	0.53443	0.644089	0.643409	0.38548	0.216494	0.704469	0.424626	0.237342	0.518905
ENSG00000107593	grey	0.119	0.236	0.134	-0.103	-0.052	-0.032	-0.286	-0.064	-0.045	0.175	-0.017	0.066	0.222	-0.093	0.197	0.430244	0.114342	0.37394	0.49515	0.73286	0.833944	0.0542012	0.670793	0.766183	0.245815	0.912094	0.662595	0.137987	0.539514	0.190431
ENSG00000107643	grey	0.115	0.114	-0.02	0.149	0.04	0.209	-0.056	0.062	-0.162	-0.054	-0.231	0.187	0.049	-0.002	0.294	0.447038	0.451378	0.896096	0.324434	0.79228	0.163505	0.712767	0.683229	0.281083	0.719688	0.122815	0.212164	0.747843	0.991215	0.0477123
ENSG00000108176	grey	-0.156	-0.217	-0.089	0.042	-0.257	-0.232	-0.242	0.087	-0.138	0.15	0.005	-0.069	0.194	0.209	0.264	0.301444	0.147569	0.554518	0.781207	0.0845204	0.121497	0.105484	0.565404	0.359167	0.320346	0.973207	0.650115	0.197472	0.163397	0.0768303
ENSG00000108242	grey	-0.214	-0.081	-0.202	0.02	-0.089	-0.003	0.075	0.005	-0.2	0.09	0.07	0.272	-0.098	-0.096	0.149	0.153764	0.59143	0.178194	0.896183	0.557183	0.982712	0.619828	0.971253	0.183731	0.553256	0.641925	0.0674596	0.517766	0.527051	0.323659
ENSG00000108255	grey	-0.086	0.241	0.291	0.046	0.202	0.127	-0.014	0.158	0.234	-0.072	0.124	-0.245	-0.166	-0.263	-0.205	0.569208	0.107063	0.0497356	0.760737	0.177374	0.400545	0.925374	0.294092	0.116772	0.635665	0.411112	0.101106	0.26997	0.0779604	0.171162
ENSG00000108309	grey	-0.064	0.255	-0.028	-0.163	-0.313	-0.255	-0.337	-0.282	-0.015	0.317	0.198	0.114	0.217	0.047	0.122	0.671866	0.0877404	0.852626	0.280368	0.0342773	0.0872926	0.0220227	0.0577912	0.919503	0.0316344	0.187455	0.450658	0.147608	0.754335	0.41989
ENSG00000108379	grey	-0.034	-0.21	0.009	-0.116	0.067	0.048	0.141	-0.081	-0.068	-0.081	0.005	0.166	-0.257	-0.088	-0.102	0.820128	0.160616	0.953575	0.443609	0.659173	0.749254	0.349895	0.592334	0.651887	0.590631	0.974954	0.270584	0.0848437	0.559659	0.499427
ENSG00000108381	grey	0.043	-0.064	-0.099	-0.494	-0.193	-0.269	-0.165	-0.129	-0.129	0.085	0.136	-0.067	0.132	0.362	0.028	0.777793	0.674564	0.514497	0.00048238	0.19949	0.0709547	0.273206	0.39451	0.393407	0.575699	0.367567	0.656943	0.380253	0.0133093	0.853766
ENSG00000108576	grey	-0.039	-0.244	-0.073	-0.292	-0.191	-0.236	-0.041	0.018	-0.174	-0.095	-0.229	-0.082	0.257	0.366	0.233	0.796582	0.102185	0.631328	0.0490093	0.20312	0.115023	0.785265	0.907492	0.248833	0.530185	0.125255	0.586841	0.0841326	0.0122403	0.118726
ENSG00000108582	grey	0.212	0.268	0.061	-0.099	0.077	0.19	0.455	-0.069	0.187	-0.007	-0.047	0.172	-0.147	-0.103	-0.012	0.156326	0.071589	0.688123	0.513602	0.611732	0.205764	0.00150577	0.649325	0.212988	0.965551	0.757924	0.252068	0.329934	0.494994	0.937297
ENSG00000108684	grey	0.298	-0.138	-0.148	-0.103	0.057	-0.082	0.155	-0.011	-0.233	-0.265	-0.413	-0.013	-0.036	0.338	0.273	0.0439235	0.359169	0.32495	0.494571	0.705831	0.586091	0.303847	0.942976	0.118431	0.0750451	0.00430504	0.930629	0.811889	0.0214424	0.0663129
ENSG00000108759	grey	0.126	-0.291	-0.093	-0.164	-0.334	-0.271	-0.168	0.078	-0.243	0.147	0.051	0.042	-0.191	0.085	0.252	0.404753	0.0494691	0.53727	0.276286	0.0232655	0.0680409	0.263627	0.60583	0.103757	0.329721	0.737672	0.784176	0.203947	0.574945	0.0906592
ENSG00000108821	grey	0.146	0.171	0.113	-0.441	-0.05	-0.209	0.04	0.065	0.165	-0.017	0.03	-0.113	0.032	0.267	0.047	0.333141	0.254894	0.453277	0.00213409	0.743413	0.163592	0.790789	0.667337	0.273367	0.912291	0.840764	0.455429	0.834796	0.0729634	0.754772
ENSG00000108861	grey	0.116	0.274	0.299	0.072	-0.063	0.134	0.033	-0.129	-0.152	0.213	-0.262	0.556	0.128	-0.012	0.47	0.443603	0.0648964	0.0436676	0.632603	0.67809	0.374153	0.829626	0.391405	0.312262	0.154624	0.0787561	5.98488e-05	0.398032	0.936229	0.000994465
ENSG00000108932	grey	0.222	0.123	-0.091	0.147	0.128	0.191	0.201	0.024	-0.124	-0.081	-0.273	0.193	-0.052	-0.024	0.257	0.137701	0.415658	0.547627	0.329381	0.397125	0.204036	0.180899	0.875516	0.411348	0.590779	0.0667823	0.198551	0.730001	0.874971	0.0842172
ENSG00000109061	grey	-0.152	-0.092	0.031	0.208	-0.005	0.087	-0.151	-0.133	0.072	-0.036	0.215	-0.157	-0.018	-0.205	-0.35	0.312592	0.541989	0.838698	0.164718	0.971737	0.563479	0.317849	0.378968	0.635988	0.813524	0.151158	0.298143	0.906111	0.171238	0.0170748
ENSG00000109099	grey	0.032	-0.166	-0.037	-0.323	-0.266	-0.351	-0.243	-0.134	-0.281	0.173	-0.153	0.296	0.209	0.371	0.35	0.83197	0.27012	0.805259	0.0284414	0.0738143	0.0166411	0.102997	0.373431	0.0583221	0.250736	0.309856	0.0460645	0.162414	0.0112141	0.0172401
ENSG00000109193	grey	-0.014	-0.049	-0.059	0.151	0.302	0.235	0.335	0.082	0.174	-0.223	-0.094	0.02	-0.129	-0.197	-0.151	0.924685	0.744105	0.695014	0.316173	0.04163	0.116377	0.0230555	0.586961	0.248142	0.136009	0.535352	0.897287	0.394092	0.19058	0.317792
ENSG00000109424	grey	0.284	0.108	-0.091	-0.082	-0.157	-0.2	0.145	-0.202	-0.088	-0.005	-0.093	0.177	0.064	0.059	0.232	0.0555461	0.476273	0.547482	0.589694	0.296135	0.181581	0.336125	0.177481	0.560859	0.973904	0.540571	0.239462	0.674373	0.69745	0.121304
ENSG00000109471	grey	0.032	0.055	-0.072	-0.166	-0.087	-0.191	0.1	-0.042	0.248	-0.102	0.109	-0.223	-0.194	0.002	-0.117	0.834063	0.717258	0.635639	0.271417	0.56427	0.203805	0.506471	0.781824	0.0958917	0.499042	0.469321	0.136159	0.196705	0.989492	0.438169
ENSG00000109472	grey	-0.111	-0.111	0.048	-0.06	-0.088	-0.074	0.256	0.279	0.097	-0.083	0.037	-0.132	-0.139	-0.035	-0.016	0.461931	0.464696	0.752998	0.693775	0.561932	0.625216	0.0854733	0.0606581	0.520821	0.582987	0.808646	0.381594	0.356116	0.817731	0.915087
ENSG00000109685	grey	-0.035	-0.01	-0.064	0.01	0.249	0.246	0.346	0.122	0.111	-0.212	0.04	-0.107	-0.017	-0.273	-0.275	0.816075	0.949169	0.672996	0.945612	0.0948531	0.0998575	0.0185209	0.418968	0.464603	0.156638	0.791727	0.47988	0.909267	0.0667826	0.0647783
ENSG00000109771	grey	-0.184	-0.023	-0.058	0.043	-0.037	0.124	0.173	-0.068	-0.076	-0.084	-0.122	0.149	-0.028	0.039	0.177	0.221304	0.880462	0.700233	0.776863	0.80581	0.412025	0.250428	0.653045	0.615331	0.57817	0.419927	0.321561	0.851083	0.795624	0.240315
ENSG00000109794	grey	0.14	-0.197	-0.265	0.167	0.111	0.219	0.13	-0.146	-0.14	-0.177	-0.082	-0.114	-0.111	-0.122	-0.057	0.351726	0.189774	0.0746105	0.267524	0.461189	0.143237	0.387364	0.3344	0.353657	0.238627	0.588001	0.45242	0.461938	0.420343	0.708195
ENSG00000109832	grey	0.445	0.067	-0.143	-0.214	-0.033	-0.004	0.37	0.002	-0.075	-0.18	-0.315	0.111	0.015	0.275	0.267	0.00196698	0.656778	0.342527	0.153017	0.82538	0.978726	0.0113596	0.988715	0.621995	0.2313	0.0328311	0.462917	0.920495	0.0645854	0.0730605
ENSG00000109846	grey	-0.133	0.107	0.295	0.039	0.269	0.145	0.044	0.14	0.282	-0.269	-0.113	-0.334	-0.161	-0.023	-0.072	0.379748	0.478879	0.0463942	0.797245	0.0708659	0.335245	0.769502	0.3541	0.0576654	0.0707396	0.453603	0.023233	0.2857	0.881178	0.634238
ENSG00000110195	grey	-0.089	-0.089	-0.204	0.065	-0.259	-0.134	-0.298	-0.227	-0.181	0.146	-0.19	0.116	0.043	0.308	0.364	0.554664	0.557849	0.174759	0.668837	0.0816055	0.376018	0.0441545	0.128679	0.22796	0.333819	0.207058	0.44459	0.777165	0.0370364	0.0129647
ENSG00000110245	grey	0.035	0.087	0.162	-0.036	0.339	0.109	0.053	0.069	0.293	-0.206	0.094	-0.139	-0.225	-0.307	-0.312	0.81901	0.56473	0.283343	0.814244	0.0212636	0.471357	0.724061	0.648584	0.0479155	0.17013	0.535915	0.35702	0.132724	0.0376387	0.0350748
ENSG00000110492	grey	-0.062	-0.071	-0.162	-0.276	-0.289	-0.356	-0.005	-0.023	-0.031	0.231	0.343	-0.077	-0.16	0.067	-0.126	0.684417	0.638946	0.282588	0.0636976	0.051144	0.0153044	0.972132	0.880708	0.838085	0.121654	0.0195464	0.609849	0.287471	0.658149	0.404158
ENSG00000110841	grey	-0.279	0.005	0.231	-0.078	-0.061	-0.231	-0.183	-0.104	0.169	0.096	0.322	-0.081	-0.046	-0.191	-0.163	0.0607821	0.976078	0.122469	0.60689	0.684888	0.121805	0.223749	0.492259	0.261754	0.526944	0.0289937	0.594443	0.761592	0.203935	0.279337
ENSG00000110931	grey	-0.049	-0.076	-0.262	0.062	-0.281	0.127	-0.016	-0.33	-0.174	0.202	0.102	0.15	0.178	0.012	0.016	0.745001	0.615054	0.0784728	0.680461	0.0584506	0.402098	0.914743	0.0249151	0.246557	0.178121	0.501093	0.320954	0.237826	0.936811	0.913407
ENSG00000111046	grey	0.054	-0.153	-0.212	0.01	-0.312	-0.116	-0.292	-0.04	-0.131	0.293	0.132	0.078	0.088	0.181	0.063	0.72319	0.310961	0.156964	0.946542	0.0349182	0.442157	0.0491731	0.791506	0.384847	0.0483428	0.381279	0.60553	0.561155	0.229957	0.675923
ENSG00000111049	grey	-0.215	0.082	-0.063	0.043	-0.044	0.162	-0.136	-0.148	-0.064	0.259	0.149	0.083	-0.037	-0.029	-0.153	0.15035	0.585983	0.67558	0.778083	0.772553	0.281076	0.366222	0.324861	0.671	0.0821387	0.324145	0.581931	0.807184	0.846026	0.310633
ENSG00000111052	grey	0.115	-0.036	0.031	-0.222	0.008	0.028	0.054	-0.04	-0.033	-0.081	-0.227	0.131	-0.068	0.029	0.27	0.445184	0.812488	0.837685	0.138419	0.956764	0.853056	0.719302	0.789656	0.827218	0.593376	0.129924	0.386761	0.652365	0.847725	0.0700232
ENSG00000111110	grey	0.104	-0.209	-0.047	0.085	0.178	0.08	0.042	0.088	0.195	-0.085	0.127	-0.021	0.077	-0.061	-0.389	0.493231	0.163001	0.756859	0.576283	0.235565	0.596336	0.780691	0.559285	0.194991	0.574173	0.40111	0.892096	0.609648	0.688181	0.00749984
ENSG00000111245	grey	-0.073	-0.252	-0.211	0.077	-0.093	0.196	0.024	-0.153	-0.179	0.011	-0.132	0.024	0.191	0.049	0.101	0.630515	0.0910694	0.159748	0.610935	0.540679	0.191488	0.871912	0.308641	0.234683	0.941908	0.381606	0.873507	0.203253	0.748308	0.503238
ENSG00000111249	grey	-0.33	0.024	0.169	-0.178	-0.114	-0.104	0.003	-0.028	0.112	0.237	0.174	0.142	-0.096	0.018	0.027	0.0251063	0.873705	0.261542	0.236464	0.45055	0.492376	0.983845	0.85109	0.458885	0.112826	0.248241	0.345714	0.523519	0.90635	0.861054
ENSG00000111262	grey	0.158	0.123	-0.013	0.061	0.093	0.093	-0.168	0.062	0.032	0.12	0.092	-0.032	0.27	-0.173	-0.187	0.292947	0.415564	0.930734	0.687518	0.538982	0.540404	0.265476	0.680576	0.83072	0.426917	0.544635	0.833074	0.0697463	0.251033	0.212219
ENSG00000111305	grey	-0.087	-0.128	-0.021	-0.113	-0.148	-0.203	-0.003	0.024	-0.087	0.012	0.036	-0.005	-0.303	-0.075	0.013	0.564024	0.396299	0.889721	0.452963	0.325462	0.175692	0.982378	0.872667	0.566307	0.935299	0.814096	0.971242	0.0405385	0.618081	0.934213
ENSG00000111339	grey	0.036	-0.146	0.062	0.05	0.062	0.05	-0.024	0.083	-0.065	-0.135	-0.17	-0.023	0.007	-0.097	0.013	0.813436	0.33266	0.68282	0.741043	0.683922	0.743289	0.874248	0.582844	0.668067	0.370484	0.260016	0.879427	0.963344	0.521363	0.93206
ENSG00000111404	grey	0.189	0.071	0.035	-0.161	-0.063	-0.183	0.025	-0.089	-0.154	-0.048	-0.141	-0.165	-0.117	0.181	0.119	0.208825	0.640242	0.815401	0.28459	0.67877	0.224142	0.868942	0.556582	0.305834	0.749145	0.35147	0.274104	0.439734	0.228379	0.431371
ENSG00000111676	grey	-0.089	0.353	0.066	0.149	0.012	0.235	0.231	0.05	0.108	0.064	0.045	0.282	0.165	-0.078	-0.005	0.55532	0.0161269	0.661948	0.323101	0.935967	0.115418	0.122529	0.74126	0.474284	0.674117	0.768808	0.057868	0.27381	0.608448	0.973182
ENSG00000111700	grey	0.182	0.062	0.236	0.01	0.269	0.081	0.117	0.156	0.369	-0.139	0.229	-0.238	-0.051	-0.332	-0.32	0.227301	0.681867	0.114371	0.946317	0.0708425	0.593004	0.438199	0.299089	0.0115327	0.357814	0.125518	0.111346	0.734358	0.0244149	0.0300542
ENSG00000111728	grey	-0.259	0.005	0.135	0.25	0.2	0.038	-0.273	0.112	0.314	0.036	0.366	-0.31	-0.024	-0.323	-0.544	0.0825091	0.975707	0.370998	0.0943325	0.181922	0.802474	0.0668829	0.458516	0.0335253	0.81088	0.0123875	0.0360963	0.873551	0.0287583	9.38277e-05
ENSG00000111783	grey	0.081	0.206	0.054	0.043	-0.206	-0.064	-0.151	-0.003	-0.026	0.159	-0.019	0.112	0.098	-0.099	0.206	0.594795	0.169577	0.723305	0.775336	0.170003	0.670279	0.317108	0.98358	0.863151	0.292286	0.899344	0.459436	0.516661	0.511406	0.168718
ENSG00000111816	grey	-0.218	-0.146	-0.034	0.087	-0.031	0.045	-0.088	0.063	-0.081	-0.061	-0.027	-0.11	0.097	0.234	-0.1	0.146354	0.332004	0.823516	0.567252	0.838121	0.767027	0.561889	0.679224	0.592122	0.686377	0.856523	0.46652	0.521387	0.117514	0.509009
ENSG00000111907	grey	0.232	-0.196	-0.283	-0.338	-0.309	-0.288	0.137	-0.073	-0.227	0.099	0.06	0.006	0.146	0.321	0.088	0.121588	0.190812	0.0566228	0.0214976	0.0363702	0.0524748	0.363366	0.628427	0.129467	0.511524	0.69029	0.968216	0.332488	0.0294029	0.561862
ENSG00000112077	grey	-0.093	0.027	0.146	-0.114	-0.086	-0.103	0.068	0.29	0.025	-0.068	-0.023	0.062	0.102	0.063	0.027	0.537505	0.860926	0.334594	0.450491	0.570695	0.496158	0.65424	0.0504016	0.868228	0.655719	0.880105	0.683414	0.498942	0.677841	0.856333
ENSG00000112115	grey	0.378	0.031	-0.079	-0.176	-0.255	-0.082	0.029	-0.042	-0.336	0.009	-0.385	0.07	0.123	0.457	0.635	0.00959469	0.839926	0.599562	0.242941	0.0870858	0.589983	0.846453	0.780978	0.0222888	0.951997	0.00832957	0.645601	0.414459	0.0014114	2.15042e-06
ENSG00000112175	grey	-0.042	0.07	-0.093	-0.089	-0.162	-0.006	-0.081	-0.287	-0.004	0.095	0.126	0.007	0.067	0.128	-0.067	0.7826	0.643549	0.540369	0.5585	0.281319	0.966144	0.592769	0.0533587	0.977399	0.530243	0.404495	0.963017	0.659158	0.398156	0.659535
ENSG00000112212	grey	0.146	0.252	0.191	-0.14	0.018	0.009	0.14	0.035	0.22	-0.085	-0.083	-0.206	-0.092	0.097	0.064	0.333016	0.090527	0.203757	0.352852	0.907591	0.955066	0.353407	0.819709	0.142158	0.573215	0.58542	0.169016	0.541839	0.520687	0.672285
ENSG00000112218	grey	-0.036	0.148	0.112	0.035	0.142	-0.005	-0.013	-0.01	0.162	-0.258	-0.01	-0.335	0.044	-0.204	-0.186	0.811344	0.324929	0.458529	0.815282	0.347655	0.975731	0.932618	0.946433	0.283382	0.0836932	0.947908	0.0230622	0.769807	0.172859	0.215192
ENSG00000112246	grey	0.112	0.004	-0.018	-0.21	-0.1	-0.242	-0.04	0.012	-0.231	-0.061	-0.154	0.073	-0.073	0.204	0.128	0.459085	0.979492	0.907469	0.16149	0.507708	0.105801	0.792949	0.937857	0.122891	0.688539	0.305958	0.627978	0.628329	0.17411	0.396018
ENSG00000112293	grey	0.093	0.271	0.109	-0.105	0.077	0.178	-0.05	-0.079	0.015	0.07	0.056	-0.034	0.122	-0.005	-0.005	0.539412	0.0688298	0.468989	0.488105	0.608829	0.235966	0.74309	0.604037	0.918768	0.644878	0.711171	0.824828	0.420622	0.975033	0.971956
ENSG00000112357	grey	-0.108	-0.009	0.101	-0.274	0.319	0.052	0.12	0.029	0.398	-0.19	0.349	-0.35	-0.124	-0.261	-0.736	0.475353	0.950144	0.503985	0.0650753	0.0305106	0.732665	0.427221	0.846737	0.00610817	0.205593	0.0175911	0.0170221	0.412748	0.0800465	5.41675e-09
ENSG00000112419	grey	0.12	0.046	-0.081	-0.093	-0.294	0.05	0.159	-0.1	-0.119	0.124	-0.223	0.313	0.092	0.14	0.501	0.426318	0.760746	0.59299	0.538354	0.047373	0.742335	0.289701	0.509093	0.42985	0.410477	0.135924	0.0340548	0.545296	0.353451	0.000391805
ENSG00000112530	grey	0.171	-0.256	-0.151	-0.073	0.002	0.065	0.15	-0.024	-0.138	-0.074	0.022	-0.082	0.065	-0.051	-0.19	0.256003	0.0853449	0.31803	0.62959	0.991208	0.666468	0.3212	0.874993	0.359745	0.62708	0.883873	0.587673	0.665593	0.736802	0.207157
ENSG00000112619	grey	-0.027	-0.073	0.219	-0.051	-0.046	-0.048	-0.097	0.064	-0.187	-0.062	-0.197	0.052	0.153	0.112	0.212	0.859028	0.628588	0.143872	0.738512	0.761105	0.752669	0.52001	0.671866	0.213537	0.683737	0.189445	0.733207	0.309632	0.460271	0.157381
ENSG00000112655	grey	0.084	-0.156	-0.106	-0.219	0.021	0.146	0.234	0.045	-0.052	-0.188	-0.145	-0.067	-0.258	0.172	0.118	0.579846	0.300049	0.482209	0.143899	0.891855	0.333114	0.117535	0.764907	0.729724	0.211162	0.334794	0.658487	0.0839165	0.251791	0.435022
ENSG00000112715	grey	-0.069	-0.158	0.068	-0.055	0.108	-0.016	0.075	0.193	0.049	-0.164	-0.01	-0.108	-0.029	0.032	-0.078	0.646977	0.294515	0.654638	0.716397	0.474882	0.913407	0.618525	0.198108	0.746454	0.276361	0.945089	0.473765	0.848288	0.831528	0.60827
ENSG00000112782	grey	0.064	-0.02	-0.146	0.23	0.156	0.305	0.133	0.007	-0.016	-0.084	-0.183	0.077	0.126	-0.079	0.193	0.672311	0.893338	0.333665	0.123494	0.301766	0.0391369	0.379323	0.963358	0.916785	0.578598	0.223502	0.61064	0.40383	0.599793	0.198854
ENSG00000112818	grey	-0.024	0.115	-0.033	-0.1	-0.025	-0.172	-0.263	-0.13	0.029	0.034	0.114	-0.148	0.04	0.172	-0.048	0.873065	0.44825	0.825083	0.50777	0.870706	0.252671	0.0779231	0.390799	0.850668	0.821486	0.448838	0.326913	0.793767	0.252194	0.750066
ENSG00000112902	grey	0.256	-0.068	-0.249	-0.197	-0.357	-0.122	0.01	-0.188	-0.387	0.22	-0.175	0.344	0.154	0.376	0.382	0.086102	0.653607	0.0945343	0.188887	0.0149831	0.418332	0.948199	0.211542	0.00788094	0.142399	0.244001	0.0193469	0.306497	0.00991128	0.00874184
ENSG00000112964	grey	0.081	-0.082	-0.068	-0.309	-0.169	-0.16	-0.093	0.16	-0.174	0.043	-0.036	0.03	0.108	0.191	0.239	0.592699	0.58885	0.654035	0.0368893	0.260524	0.287613	0.539768	0.288252	0.247132	0.774531	0.812642	0.845541	0.475912	0.202767	0.109734
ENSG00000113070	grey	0.052	0.087	0.127	-0.301	-0.029	-0.027	0.322	0.184	0.139	-0.062	-0.061	0.321	-0.009	-0.03	0.207	0.731121	0.564133	0.398564	0.0417304	0.849967	0.859123	0.0291754	0.220262	0.357311	0.68225	0.685432	0.0296772	0.950799	0.842043	0.166549
ENSG00000113083	grey	0.011	-0.069	0.127	0.003	0.265	0.118	0.219	0.21	0.208	-0.317	-0.034	-0.096	-0.188	-0.318	-0.167	0.943141	0.649974	0.400499	0.983058	0.0756374	0.433358	0.143909	0.162277	0.165426	0.0320057	0.82149	0.526152	0.211183	0.0313915	0.267089
ENSG00000113100	grey	-0.006	-0.212	-0.031	0.132	-0.038	0.12	-0.131	-0.19	-0.292	0.002	-0.012	-0.113	0.143	-0.034	-0.055	0.966251	0.158077	0.835864	0.381826	0.804321	0.425565	0.384493	0.206719	0.0493135	0.987261	0.936558	0.453331	0.342366	0.824744	0.717319
ENSG00000113269	grey	-0.011	0.073	-0.055	-0.096	-0.113	-0.075	0.002	-0.304	-0.204	0.2	0.031	0.261	-0.075	0.105	0.077	0.939614	0.631531	0.714467	0.523565	0.45541	0.618455	0.987867	0.0397071	0.173758	0.182472	0.835643	0.0799891	0.622246	0.487239	0.610215
ENSG00000113296	grey	-0.031	0.165	0.086	0.055	-0.108	-0.206	-0.283	-0.085	0.024	0.233	0.215	0.064	0.082	0.071	-0.012	0.837336	0.273139	0.570979	0.715347	0.476038	0.168788	0.057098	0.573086	0.876712	0.118364	0.151489	0.672929	0.588914	0.637313	0.939522
ENSG00000113361	grey	-0.029	0.155	0.014	0.051	-0.035	-0.084	0.097	0.038	0.059	0.006	-0.038	0.067	0.062	0.128	0.069	0.850823	0.303616	0.927833	0.737863	0.818869	0.580896	0.523159	0.802971	0.69871	0.966294	0.802118	0.656993	0.680864	0.396157	0.650638
ENSG00000113389	grey	-0.034	0.097	-0.075	0.109	-0.27	-0.127	-0.116	-0.161	0.003	0.256	0.274	-0.147	-0.162	0.031	-0.066	0.820935	0.522566	0.618795	0.47038	0.0690965	0.402143	0.441948	0.286135	0.985466	0.0858614	0.06545	0.330097	0.281177	0.840152	0.662816
ENSG00000113430	grey	0.017	0.082	0.132	-0.094	-0.076	-0.045	0.01	0.02	-0.072	0.224	0.036	0.088	0.078	-0.086	0.143	0.911583	0.587965	0.383578	0.532289	0.614429	0.767273	0.945616	0.896738	0.633724	0.134334	0.814177	0.561882	0.605378	0.570621	0.342652
ENSG00000113448	grey	-0.104	0.017	-0.13	-0.208	-0.017	0.009	0.192	-0.103	0.144	-0.043	0.195	0.055	-0.163	-0.089	-0.217	0.493472	0.911798	0.389208	0.164926	0.91239	0.953973	0.200949	0.496801	0.338572	0.775426	0.194725	0.718249	0.278982	0.555532	0.14713
ENSG00000113494	grey	0.067	0.103	0.142	-0.186	-0.071	0.047	0.078	0.174	-0.073	0.107	-0.11	0.159	0.115	0.16	0.151	0.65666	0.497714	0.347086	0.21492	0.638988	0.75476	0.604744	0.247008	0.62842	0.478625	0.46561	0.292653	0.445245	0.288067	0.316534
ENSG00000113578	grey	-0.001	0.043	0.118	-0.284	-0.2	-0.017	-0.236	-0.113	-0.116	0.322	0.207	-0.036	0.11	0.114	-0.066	0.995131	0.776707	0.433648	0.0561216	0.182693	0.908552	0.114964	0.454995	0.441921	0.0290808	0.167526	0.813886	0.468425	0.450132	0.662463
ENSG00000113645	grey	-0.189	0.057	0.108	-0.037	-0.09	-0.157	0.082	0.139	0.248	0.096	0.231	-0.075	-0.081	-0.068	-0.125	0.208625	0.706265	0.475855	0.80887	0.550704	0.296003	0.587174	0.357856	0.0969008	0.524586	0.12287	0.621109	0.594244	0.652978	0.407625
ENSG00000113658	grey	-0.038	0.258	0.276	0.038	0.245	0.142	-0.061	0.008	0.381	-0.113	0.198	-0.226	-0.049	-0.204	-0.453	0.803386	0.0840201	0.0632535	0.803432	0.101114	0.347573	0.689471	0.958462	0.00893981	0.4535	0.186031	0.130916	0.745452	0.172884	0.0015593
ENSG00000113749	grey	0.027	0.035	0.19	-0.302	0.036	-0.072	0.083	0.261	0.159	-0.113	-0.123	-0.008	-0.077	-0.017	0.085	0.859102	0.815143	0.205318	0.041187	0.810327	0.636739	0.584792	0.0803682	0.292433	0.456544	0.416974	0.956652	0.611834	0.91291	0.573091
ENSG00000113889	grey	-0.041	-0.055	-0.099	0.068	0.131	0.084	0.376	0.114	0.156	0.051	-0.042	0.294	-0.216	-0.046	-0.038	0.784272	0.714474	0.511189	0.653014	0.385207	0.578161	0.0100969	0.449082	0.301636	0.734688	0.781708	0.0476062	0.149997	0.75973	0.80269
ENSG00000114019	grey	-0.006	0.289	0.033	-0.293	-0.129	-0.183	0	-0.023	0.097	0.139	0.056	0.142	-0.147	0.055	0.145	0.96591	0.0514178	0.826821	0.0478062	0.3919	0.222591	0.999409	0.877245	0.522451	0.356893	0.71367	0.345723	0.330192	0.714466	0.337161
ENSG00000114248	grey	-0.024	-0.18	-0.201	0.217	-0.129	0.167	0.117	-0.026	-0.234	0.103	-0.112	0.216	0.08	0.041	0.084	0.875759	0.230989	0.181367	0.147294	0.391466	0.266054	0.438782	0.864234	0.116834	0.497738	0.456731	0.150016	0.595535	0.789141	0.577205
ENSG00000114279	grey	0.048	0.081	0.193	-0.235	0.184	-0.025	-0.064	0.009	0.022	-0.223	-0.141	-0.019	-0.006	0.131	-0.026	0.753107	0.593429	0.197736	0.116562	0.219872	0.867669	0.670664	0.950456	0.886102	0.13572	0.351032	0.898306	0.970942	0.38727	0.863514
ENSG00000114349	grey	-0.085	-0.086	0.076	-0.037	0.151	0.106	-0.123	-0.138	0.168	-0.078	0.044	-0.239	-0.01	-0.001	-0.241	0.574302	0.569404	0.615152	0.809574	0.317085	0.484876	0.416192	0.358905	0.264932	0.607418	0.773696	0.109228	0.949074	0.99339	0.10705
ENSG00000114374	grey	-0.162	0.089	0.263	-0.17	-0.115	-0.212	-0.417	0.044	0.055	0.158	0.118	-0.181	-0.024	0.1	0.028	0.283523	0.558391	0.0771954	0.257277	0.447581	0.157047	0.00393568	0.770465	0.715791	0.295638	0.433512	0.227967	0.873892	0.510053	0.855454
ENSG00000114487	grey	-0.208	-0.085	-0.046	0.033	0.108	0.085	-0.045	-0.245	0.031	-0.002	-0.015	-0.042	-0.044	-0.059	-0.066	0.165672	0.573125	0.762403	0.829675	0.476144	0.576557	0.767887	0.100303	0.839367	0.987536	0.920501	0.783591	0.770664	0.699114	0.661101
ENSG00000114529	grey	0.098	-0.015	0.054	0.205	0.382	0.199	-0.049	0.179	0.359	-0.283	0.029	-0.304	0.067	-0.234	-0.304	0.516656	0.919556	0.72335	0.171817	0.00880182	0.185529	0.745159	0.234483	0.0143096	0.0564165	0.846949	0.0400366	0.658155	0.117823	0.03974
ENSG00000114646	grey	-0.044	0.021	0.149	-0.034	0.23	-0.079	-0.082	0.319	0.312	-0.141	0.221	-0.214	-0.151	-0.347	-0.412	0.770503	0.889706	0.323956	0.824434	0.124774	0.603589	0.589789	0.0308421	0.0349652	0.351397	0.139125	0.153329	0.31792	0.018129	0.00439962
ENSG00000114698	grey	0.125	-0.057	-0.07	-0.305	-0.163	-0.278	0.115	-0.052	-0.113	-0.09	-0.103	-0.105	-0.05	0.046	0.211	0.406422	0.705151	0.645294	0.0391713	0.27982	0.0616334	0.445676	0.732077	0.454443	0.551331	0.495036	0.485937	0.742833	0.759376	0.159497
ENSG00000114757	grey	-0.07	0.206	0.086	-0.143	-0.229	-0.035	-0.098	-0.24	-0.211	0.207	-0.11	0.139	0.216	0.255	0.357	0.642032	0.169276	0.569807	0.342994	0.124976	0.81494	0.515637	0.108867	0.159919	0.167381	0.464877	0.355322	0.149456	0.0876931	0.0148256
ENSG00000114790	grey	0.066	-0.094	0.131	0.114	0.279	0.216	0.003	0.045	0.109	-0.105	0.092	-0.245	0.147	-0.102	-0.245	0.661484	0.534819	0.384289	0.449639	0.0608252	0.149036	0.983297	0.764232	0.471505	0.485309	0.542416	0.10038	0.33088	0.500216	0.10104
ENSG00000115008	grey	-0.101	0.197	0.098	-0.294	0.174	0.007	-0.024	0.133	-0.004	-0.047	-0.083	0.003	-0.132	0.273	0.033	0.506055	0.189208	0.516685	0.0473881	0.248859	0.960795	0.872103	0.37717	0.981562	0.755486	0.582919	0.986818	0.382501	0.0660505	0.827459
ENSG00000115009	grey	-0.023	0.13	0.095	-0.185	0.175	0.048	0.442	0.202	0.322	-0.386	-0.135	-0.125	-0.022	-0.141	-0.019	0.881214	0.38889	0.530839	0.218349	0.243765	0.750812	0.00209138	0.177434	0.0290814	0.00808539	0.371868	0.407719	0.885957	0.349737	0.901564
ENSG00000115297	grey	-0.08	0.336	0.269	0.073	0.142	0.081	-0.096	0.04	0.289	-0.159	0.077	-0.279	-0.149	-0.298	-0.146	0.59656	0.0222717	0.0704499	0.632017	0.34713	0.591749	0.527756	0.790132	0.0514573	0.290953	0.609498	0.0604262	0.321732	0.0445132	0.333623
ENSG00000115306	grey	-0.011	-0.301	-0.186	0.276	0.187	0.266	0.144	0.247	-0.112	-0.273	-0.403	0.263	-0.075	-0.022	0.125	0.940949	0.0423976	0.214938	0.0634349	0.213568	0.0742086	0.339439	0.0982865	0.459606	0.0662133	0.00552744	0.0769475	0.620011	0.883659	0.4088
ENSG00000115380	grey	-0.1	-0.353	-0.223	-0.206	-0.161	-0.257	-0.242	-0.165	-0.112	0.111	0.218	-0.022	0.12	0.027	-0.246	0.510296	0.0159959	0.135904	0.169631	0.284314	0.0845174	0.104939	0.273006	0.459181	0.461385	0.145878	0.884001	0.427004	0.860304	0.0988514
ENSG00000115386	grey	0.039	0.216	-0.036	0.109	-0.029	-0.008	0.079	0.062	-0.032	0.169	-0.165	0.372	0.231	0.203	0.304	0.796872	0.150238	0.812116	0.472397	0.849577	0.960148	0.600196	0.681573	0.830857	0.26092	0.274109	0.0108616	0.12301	0.177004	0.0400956
ENSG00000115414	grey	0.081	0.112	0.11	0.009	0.091	0.085	0.359	-0.045	0.083	-0.302	-0.273	-0.07	-0.273	0.058	0.166	0.594283	0.457349	0.467752	0.95091	0.54635	0.575855	0.0143026	0.766062	0.583392	0.0414507	0.0662096	0.641737	0.0660297	0.703385	0.270606
ENSG00000115457	grey	0.137	-0.022	-0.146	0.09	0.041	0.189	0.205	-0.18	0.004	-0.174	-0.154	-0.059	0.168	-0.008	0.015	0.362706	0.884218	0.334555	0.551255	0.787216	0.207664	0.171567	0.230749	0.980579	0.247904	0.305758	0.696953	0.265344	0.958425	0.919943
ENSG00000115461	grey	0.108	0.134	0.071	0.022	0.143	0.327	0.333	0.029	-0.034	-0.22	-0.461	0.223	-0.037	0.192	0.468	0.474217	0.374897	0.640981	0.884815	0.343206	0.0266617	0.0237844	0.847339	0.824212	0.141016	0.00126632	0.136551	0.807275	0.200272	0.00104349
ENSG00000115602	grey	-0.175	-0.168	-0.263	-0.024	-0.113	0.084	-0.1	-0.101	-0.214	-0.019	-0.039	-0.03	-0.054	0.005	0.082	0.244093	0.263647	0.0773786	0.873481	0.454345	0.579782	0.508199	0.505618	0.153179	0.902605	0.798663	0.841253	0.722706	0.973305	0.585825
ENSG00000115977	grey	0.108	0.059	-0.167	0.23	-0.079	0.152	0.165	0.022	0.004	-0.008	-0.113	-0.022	0.031	0.101	0.135	0.474627	0.69857	0.266139	0.124843	0.600371	0.314752	0.273655	0.8867	0.981109	0.958455	0.453971	0.886862	0.837862	0.505957	0.369406
ENSG00000116096	grey	-0.183	-0.043	0.039	-0.201	-0.065	-0.01	0.016	-0.067	0.001	0.003	0.035	0.158	-0.067	-0.052	0.142	0.22443	0.775205	0.799218	0.181005	0.666737	0.949412	0.915838	0.660109	0.993118	0.981865	0.817694	0.295133	0.655968	0.731185	0.345462
ENSG00000116138	grey	-0.014	-0.214	-0.085	-0.083	0.119	0.061	0.062	0.003	-0.087	-0.233	-0.08	-0.11	-0.193	0.053	-0.142	0.924325	0.152713	0.576491	0.581283	0.432143	0.689509	0.682303	0.983895	0.566955	0.119746	0.595861	0.468794	0.198713	0.727368	0.345862
ENSG00000116329	grey	0.213	0.271	0.017	-0.263	-0.205	-0.29	-0.033	-0.039	-0.073	-0.025	-0.096	0.092	-0.002	0.1	0.402	0.155436	0.0689904	0.908334	0.0773561	0.172198	0.0506314	0.827541	0.79628	0.628322	0.868251	0.525344	0.543092	0.989844	0.506716	0.00566826
ENSG00000116604	grey	-0.06	-0.028	0.1	-0.169	-0.247	-0.263	-0.104	-0.192	0.046	0.096	0.35	-0.226	-0.226	-0.057	-0.173	0.694406	0.85273	0.50943	0.261098	0.0976902	0.0769225	0.490637	0.201565	0.759991	0.526362	0.0171924	0.130838	0.131469	0.707827	0.250235
ENSG00000116675	grey	0.015	0.162	0.141	-0.132	0.143	-0.012	-0.104	-0.256	0.11	-0.191	-0.022	-0.245	-0.043	0.077	-0.113	0.921981	0.283584	0.349201	0.381709	0.341682	0.935335	0.492145	0.0861216	0.467344	0.204734	0.885322	0.100537	0.77447	0.61278	0.456093
ENSG00000116678	grey	-0.029	-0.091	-0.261	-0.172	-0.279	-0.12	0.072	-0.039	-0.113	0.175	0.008	0.186	0.141	0.32	0.123	0.849794	0.548897	0.0798154	0.254173	0.0601029	0.428292	0.634374	0.798741	0.455633	0.243717	0.960368	0.214663	0.349454	0.0302221	0.415551
ENSG00000116745	grey	0.163	0.187	0.119	-0.182	-0.208	-0.255	-0.1	-0.074	-0.058	0.085	-0.003	-0.063	-0.031	0.053	0.138	0.277811	0.212606	0.432078	0.22531	0.165596	0.0867909	0.50778	0.623074	0.699473	0.574219	0.984085	0.675614	0.836149	0.724284	0.36204
ENSG00000116774	grey	0.124	-0.285	-0.104	0.007	-0.099	-0.127	0.125	-0.076	0.082	0.117	0.14	0.139	-0.011	-0.092	-0.141	0.411063	0.0551094	0.491474	0.963774	0.511701	0.401057	0.407826	0.617003	0.587011	0.439873	0.352298	0.357926	0.939873	0.543651	0.34859
ENSG00000116783	grey	-0.061	0.027	0.247	-0.252	0.027	-0.008	0.034	0.183	0.05	-0.209	-0.091	-0.242	-0.218	0.002	0.109	0.684871	0.857359	0.0983087	0.0914378	0.857338	0.959556	0.820962	0.224011	0.742135	0.163907	0.548855	0.10485	0.145859	0.990321	0.472673
ENSG00000116785	grey	-0.061	0.005	-0.248	0.125	0.115	0.09	0.001	-0.026	0.203	-0.014	0.129	0.11	-0.144	-0.195	-0.312	0.685763	0.971598	0.0958707	0.408276	0.446044	0.553366	0.997364	0.862247	0.176048	0.92528	0.392374	0.466626	0.340657	0.194645	0.0345264
ENSG00000116833	grey	0.13	-0.19	-0.009	0.113	-0.033	0.093	-0.135	-0.1	-0.259	-0.083	-0.226	0.122	0.028	-0.068	0.107	0.388008	0.207091	0.951968	0.455932	0.825935	0.536788	0.371236	0.506935	0.0822594	0.583548	0.13162	0.419344	0.852952	0.655049	0.478379
ENSG00000116962	grey	-0.195	0.191	0.074	0.156	0.08	0.075	0.169	0.1	0.278	0.095	0.234	0.023	-0.076	-0.25	-0.135	0.19336	0.203039	0.624219	0.301523	0.596156	0.621234	0.261417	0.510048	0.0612642	0.532038	0.11685	0.878499	0.61543	0.0942115	0.370933
ENSG00000116983	grey	-0.297	-0.136	0.052	0.115	0.365	0.252	0.046	0.126	0.38	-0.082	0.39	-0.11	-0.158	-0.397	-0.689	0.045258	0.366437	0.730304	0.446677	0.0126413	0.0914042	0.759068	0.403167	0.00922067	0.587685	0.00739495	0.467451	0.293398	0.00634594	1.19779e-07
ENSG00000117114	grey	-0.146	-0.122	0.025	-0.043	-0.053	-0.006	-0.322	0.032	0.007	0.088	0.179	-0.279	0.284	0.087	-0.236	0.331761	0.41881	0.868918	0.777875	0.725176	0.969791	0.0292504	0.835322	0.965051	0.559943	0.233715	0.06003	0.0553637	0.566586	0.114835
ENSG00000117525	grey	0.053	0.005	0.021	-0.185	-0.256	-0.238	-0.275	0.036	-0.111	0.168	0.123	-0.039	0.073	0.185	0.086	0.728292	0.973425	0.891874	0.218796	0.0860513	0.111015	0.0648505	0.811289	0.462028	0.265285	0.415582	0.798733	0.627388	0.219067	0.56766
ENSG00000117594	grey	-0.117	0.266	0.123	-0.001	-0.009	-0.007	-0.144	0.155	0.186	0.044	0.173	-0.193	0.013	-0.117	-0.006	0.440569	0.0742416	0.414096	0.995573	0.950147	0.961232	0.340175	0.304626	0.215841	0.772516	0.250139	0.199408	0.931348	0.439158	0.96716
ENSG00000117595	grey	0.142	0.063	-0.032	-0.003	-0.18	-0.231	-0.013	0.175	-0.065	-0.075	-0.219	0.043	0.056	0.06	0.377	0.346643	0.675358	0.831525	0.981732	0.232566	0.123046	0.929413	0.24605	0.668805	0.620989	0.142958	0.777765	0.709417	0.689759	0.00983804
ENSG00000117983	grey	0.062	-0.138	-0.149	0.094	-0.064	0.002	0.002	-0.118	-0.263	-0.092	-0.209	-0.074	0.048	0.036	0.077	0.680549	0.359839	0.324301	0.535894	0.674645	0.991176	0.991775	0.434246	0.0770418	0.544411	0.164324	0.623724	0.751596	0.813769	0.609039
ENSG00000118113	grey	0.315	0.216	0.061	-0.228	-0.293	-0.252	0.023	-0.139	-0.197	0.118	-0.188	0.188	-0.016	0.184	0.562	0.0331745	0.148692	0.689167	0.12693	0.0480123	0.090934	0.880211	0.355661	0.189483	0.435648	0.210199	0.211567	0.91679	0.220733	4.76895e-05
ENSG00000118194	grey	0.32	-0.131	-0.036	-0.149	-0.102	-0.056	0.149	-0.078	-0.33	-0.216	-0.42	0.157	0.057	0.216	0.491	0.0303251	0.38606	0.813874	0.323251	0.498563	0.713082	0.32334	0.604731	0.0251941	0.150059	0.00365656	0.298659	0.70868	0.148928	0.00053666
ENSG00000118245	grey	-0.125	-0.14	-0.273	0.056	-0.287	-0.141	-0.348	-0.279	-0.237	0.341	0.194	0.11	0.159	0.144	-0.023	0.407403	0.353485	0.0667209	0.712479	0.052862	0.351541	0.0179143	0.0600379	0.11237	0.0204456	0.19685	0.467249	0.290309	0.3392	0.877484
ENSG00000118257	grey	0.336	0.301	-0.077	-0.021	0.092	0.163	0.078	-0.113	-0.009	-0.048	-0.168	0.096	0.187	0.006	0.072	0.0222928	0.0420785	0.61179	0.890928	0.542148	0.278654	0.604947	0.454549	0.955016	0.753112	0.264151	0.527282	0.213021	0.968905	0.636497
ENSG00000118271	grey	0.01	0.086	0.006	-0.218	-0.174	-0.207	-0.107	-0.084	0.017	0.143	0.245	-0.025	-0.025	0.041	-0.142	0.947224	0.569153	0.97077	0.144718	0.247963	0.166787	0.478969	0.579943	0.91245	0.344549	0.101398	0.871529	0.868235	0.784458	0.348219
ENSG00000118276	grey	0.191	0.099	-0.134	-0.312	-0.319	-0.175	-0.176	-0.068	-0.245	0.116	-0.022	0.035	0.15	0.285	0.266	0.203925	0.513111	0.375656	0.0349522	0.0305599	0.244929	0.241894	0.653072	0.100598	0.440747	0.882115	0.815579	0.321349	0.0547942	0.0743121
ENSG00000118298	grey	0.078	-0.284	-0.1	0.057	-0.014	0.109	0.033	0.062	-0.293	-0.121	-0.427	0.095	-0.058	0.207	0.296	0.605203	0.0558272	0.510083	0.706412	0.926031	0.471763	0.826177	0.683057	0.0482343	0.422308	0.00308883	0.530238	0.703265	0.167454	0.0454577
ENSG00000118402	grey	-0.027	0.154	0.047	0.174	0.36	0.198	-0.179	0.027	0.185	-0.172	0.047	-0.194	0.089	-0.085	-0.296	0.860686	0.308229	0.754334	0.248085	0.01395	0.186607	0.233306	0.859948	0.218319	0.252908	0.757427	0.195275	0.55531	0.572293	0.045688
ENSG00000118515	grey	-0.067	0.154	0.174	-0.006	0.235	0.062	0.462	0.327	0.441	-0.361	-0.126	-0.103	-0.195	-0.16	-0.068	0.658602	0.308326	0.247151	0.966133	0.116332	0.682336	0.00123369	0.0267678	0.00215207	0.0137528	0.40297	0.49554	0.194291	0.28801	0.655237
ENSG00000118523	grey	0.105	-0.172	-0.155	-0.022	-0.293	-0.117	0.121	-0.129	-0.253	0.157	-0.207	0.377	-0.009	0.302	0.351	0.487729	0.253909	0.303258	0.88702	0.0479863	0.439881	0.423901	0.393097	0.0903337	0.297173	0.166514	0.00982199	0.952738	0.0415333	0.0166525
ENSG00000118526	grey	-0.139	0.115	-0.088	-0.23	-0.207	-0.287	-0.242	-0.052	-0.071	0.187	0.222	-0.092	0.157	0.207	-0.062	0.355214	0.445577	0.55913	0.124853	0.16769	0.0531603	0.104907	0.731094	0.636959	0.213833	0.138501	0.543976	0.296405	0.168105	0.68392
ENSG00000118557	grey	-0.01	0.233	0.073	0.157	0.232	0.253	0.088	-0.136	0.257	-0.067	0.096	0.018	-0.049	-0.373	-0.256	0.945025	0.119546	0.631098	0.297076	0.120265	0.0891914	0.561648	0.367113	0.084323	0.656289	0.524339	0.904717	0.74788	0.0106493	0.086382
ENSG00000118702	grey	0.031	0.02	0.074	-0.217	-0.231	-0.279	-0.168	0.069	-0.277	-0.013	-0.279	0.277	-0.124	0.196	0.398	0.837082	0.894088	0.627094	0.146707	0.121629	0.0607685	0.263472	0.649902	0.0626208	0.932159	0.0606282	0.0627184	0.410936	0.19223	0.00621998
ENSG00000118729	grey	0.162	-0.044	-0.08	-0.07	0.026	0.109	0.177	-0.141	0.02	-0.033	-0.064	0.082	-0.315	0.063	-0.001	0.281038	0.772867	0.598352	0.642938	0.863229	0.472621	0.240523	0.35025	0.893198	0.8286	0.672544	0.589427	0.0329406	0.679266	0.995353
ENSG00000118777	grey	-0.316	-0.273	-0.161	0.26	-0.015	-0.036	-0.066	0.067	0.101	-0.098	-0.063	-0.009	0.044	0.036	-0.017	0.0321173	0.0661129	0.284065	0.081264	0.922255	0.813862	0.664226	0.658249	0.502306	0.515436	0.677495	0.952469	0.772322	0.811799	0.912533
ENSG00000118785	grey	-0.201	-0.218	-0.131	0.073	-0.187	-0.176	-0.107	-0.04	-0.079	-0.085	-0.124	0.043	-0.038	0.259	0.165	0.180573	0.144951	0.383808	0.631763	0.213827	0.243035	0.477254	0.789317	0.601441	0.574484	0.412629	0.778664	0.800265	0.082272	0.273362
ENSG00000118849	grey	-0.101	0.15	0.123	-0.351	-0.097	-0.225	0.068	0.107	0.114	0.006	0.067	-0.078	0.004	0.087	-0.006	0.50621	0.319952	0.415599	0.0168025	0.520657	0.133389	0.652696	0.481029	0.451844	0.967539	0.659598	0.60742	0.981226	0.566032	0.970266
ENSG00000119227	grey	0.373	-0.14	-0.011	-0.158	0.034	-0.068	0.18	-0.174	-0.042	-0.181	0.001	-0.151	-0.052	-0.112	-0.049	0.0106971	0.353782	0.943705	0.29418	0.820292	0.655229	0.230499	0.246927	0.780806	0.229561	0.992819	0.315353	0.729022	0.458507	0.746431
ENSG00000119508	grey	0.018	0.167	0.111	0.157	-0.095	0.048	0.186	-0.04	0.185	0.228	0.151	0.193	-0.004	-0.233	-0.01	0.903689	0.266321	0.464296	0.296633	0.528351	0.750622	0.21651	0.789455	0.218483	0.128156	0.316647	0.199018	0.979148	0.119216	0.945756
ENSG00000119509	grey	0.163	-0.063	-0.226	-0.069	0.001	0.037	-0.1	-0.201	-0.363	-0.165	-0.189	-0.128	0.258	0.129	-0.002	0.277754	0.678287	0.131081	0.647757	0.995446	0.809619	0.509048	0.179808	0.0130419	0.273989	0.207799	0.395202	0.0832818	0.393732	0.989806
ENSG00000119638	grey	0.213	0.273	0.11	0.291	0.234	0.404	0.012	-0.166	-0.152	0.051	-0.184	0.29	0.235	-0.139	0.104	0.155584	0.065967	0.465124	0.0496491	0.117069	0.00531353	0.936071	0.270404	0.311944	0.734086	0.221603	0.0504356	0.116114	0.355314	0.491244
ENSG00000119866	grey	-0.081	0.176	0.243	-0.145	-0.229	-0.25	-0.198	0.171	0.092	0.286	0.286	0.01	0.094	-0.06	0.018	0.591184	0.241158	0.103301	0.336769	0.125471	0.0939349	0.187417	0.256566	0.54385	0.0538001	0.0537781	0.94515	0.533002	0.689808	0.907939
ENSG00000120068	grey	0.104	-0.071	-0.146	-0.049	-0.042	-0.176	-0.086	-0.041	-0.137	-0.219	-0.114	-0.18	-0.025	0	-0.054	0.48988	0.64052	0.332098	0.746128	0.783661	0.242438	0.572061	0.784995	0.363113	0.1442	0.451609	0.230937	0.866795	0.998143	0.721534
ENSG00000120088	grey	-0.088	0.048	0.094	-0.269	0.031	-0.121	0.049	0.07	-0.023	-0.074	-0.007	-0.087	-0.025	0.198	-0.042	0.561832	0.752965	0.53476	0.0709372	0.839718	0.424865	0.748604	0.645217	0.881901	0.624955	0.965464	0.565699	0.870543	0.187796	0.781706
ENSG00000120129	grey	0.069	0.184	-0.037	-0.163	0.044	0.088	0.391	-0.149	0.017	-0.165	-0.32	0.231	-0.164	0.106	0.272	0.647911	0.22201	0.805669	0.280198	0.771747	0.561049	0.00714068	0.323468	0.911264	0.272703	0.0303806	0.122753	0.27576	0.484011	0.0672658
ENSG00000120156	grey	0.033	-0.313	-0.164	0.124	-0.19	-0.152	0.274	-0.003	-0.088	-0.025	-0.215	0.158	-0.075	0.268	0.235	0.828633	0.03442	0.276283	0.413195	0.206472	0.311777	0.0654217	0.985493	0.560934	0.868964	0.150806	0.293855	0.618603	0.0716743	0.11639
ENSG00000120215	grey	0.164	-0.345	-0.334	-0.226	-0.362	-0.298	-0.132	-0.177	-0.362	0.028	-0.059	0.177	-0.038	0.251	0.203	0.275266	0.0187184	0.0234005	0.131391	0.0135019	0.0443506	0.381341	0.239291	0.0134963	0.852397	0.695362	0.239535	0.79981	0.0928167	0.176488
ENSG00000120235	grey	-0.126	-0.302	-0.242	0.068	-0.042	0.084	0.129	-0.128	-0.213	-0.166	-0.26	0.188	-0.023	0.199	0.167	0.40238	0.0413205	0.105082	0.652256	0.781534	0.577542	0.394098	0.395728	0.155053	0.270155	0.0807955	0.210575	0.881697	0.185372	0.266012
ENSG00000120251	grey	0.147	0.263	0.106	-0.179	0.219	-0.171	-0.033	0.049	0.151	-0.154	0.037	-0.25	-0.044	-0.112	-0.165	0.328064	0.0779498	0.482428	0.232861	0.144351	0.256236	0.827498	0.744456	0.317553	0.307487	0.806587	0.0936953	0.771853	0.457198	0.27353
ENSG00000120253	grey	-0.265	-0.143	0.098	0.224	0.153	0.057	-0.374	-0.008	0.067	-0.007	0.299	-0.297	-0.104	-0.362	-0.403	0.0750341	0.342271	0.515048	0.134948	0.31048	0.706243	0.0105262	0.957402	0.658893	0.964613	0.0432873	0.0450279	0.490619	0.0133982	0.00552395
ENSG00000120262	grey	-0.009	0.054	0.302	-0.173	0.134	-0.04	-0.065	0.153	0.165	-0.151	-0.037	0.001	-0.083	-0.067	-0.019	0.952019	0.723751	0.0411236	0.25152	0.375915	0.791626	0.668584	0.311156	0.274029	0.316632	0.807339	0.994877	0.584678	0.659356	0.90226
ENSG00000120279	grey	0.064	-0.009	-0.113	-0.278	-0.126	-0.063	0.058	-0.167	-0.216	-0.059	-0.173	-0.032	-0.221	0.276	0.226	0.672134	0.95316	0.455114	0.0617325	0.404443	0.67792	0.702453	0.267871	0.150324	0.697109	0.249152	0.832615	0.139311	0.0629139	0.131435
ENSG00000120322	grey	0.041	-0.13	-0.22	0.049	0.033	0.178	0.377	0.136	0.241	-0.007	-0.022	0.125	0.055	0.025	-0.053	0.788612	0.389321	0.141433	0.748088	0.826366	0.236521	0.00972629	0.369192	0.105998	0.96544	0.88274	0.405995	0.714279	0.867391	0.728098
ENSG00000120451	grey	-0.075	0.083	0.119	-0.107	0.047	-0.177	-0.036	0.034	0.285	0.082	0.24	0.004	0.035	-0.181	-0.108	0.619585	0.585158	0.431777	0.480775	0.755259	0.238691	0.8102	0.822184	0.0551072	0.586727	0.107559	0.97805	0.818864	0.228825	0.476436
ENSG00000120457	grey	-0.216	-0.079	-0.146	0.11	-0.044	-0.109	-0.005	0.005	0.028	0.151	0.285	-0.06	-0.071	0.098	-0.236	0.150193	0.60321	0.331303	0.467329	0.770766	0.470793	0.975231	0.975236	0.85207	0.315012	0.0547671	0.689704	0.6377	0.517544	0.113683
ENSG00000120471	grey	-0.201	-0.097	0.181	0.003	0.091	0.055	0.149	0.042	0.18	0.004	0.215	0.094	-0.026	-0.156	-0.31	0.181193	0.520304	0.228321	0.983517	0.549131	0.715678	0.321485	0.779889	0.231301	0.979041	0.150724	0.532437	0.864198	0.300025	0.0362457
ENSG00000120498	grey	0.223	0.111	0.04	0.246	0.198	0.202	0.191	0.025	0.165	-0.012	0.018	0.075	0.082	-0.149	-0.136	0.135946	0.462712	0.794119	0.0988592	0.18636	0.178001	0.203044	0.870665	0.272047	0.938343	0.903737	0.620359	0.586716	0.32462	0.366954
ENSG00000120645	grey	0.002	-0.138	-0.161	-0.17	0.089	-0.042	-0.033	-0.148	-0.023	-0.013	0.156	-0.032	-0.063	-0.044	-0.246	0.987795	0.361828	0.286332	0.258827	0.555459	0.783117	0.82892	0.325834	0.877811	0.933616	0.300634	0.832395	0.679704	0.771292	0.0998589
ENSG00000120659	grey	0.333	0.198	0.169	-0.033	0.119	-0.089	0.131	0.133	0.082	0.036	0.131	-0.048	0.114	-0.08	-0.114	0.0239019	0.186351	0.260454	0.825731	0.431889	0.556861	0.384313	0.377945	0.58822	0.814694	0.384108	0.750293	0.451101	0.597063	0.452527
ENSG00000120669	grey	-0.102	0.073	0.108	-0.058	-0.181	-0.037	-0.252	0.135	-0.049	0.217	0.059	0.051	0.248	0.12	0.188	0.499686	0.630758	0.475509	0.702937	0.227499	0.805624	0.0907242	0.370624	0.747121	0.147485	0.698211	0.736782	0.0960072	0.42535	0.211995
ENSG00000120729	grey	-0.064	0.133	0.273	-0.03	0.132	-0.095	-0.137	0.275	0.33	-0.047	0.054	-0.187	0.021	0.059	-0.114	0.673026	0.376887	0.0659654	0.843699	0.381317	0.531892	0.362855	0.0646636	0.0251183	0.756309	0.71982	0.212139	0.888991	0.698826	0.451916
ENSG00000120907	grey	0.177	-0.186	-0.035	0.004	-0.04	-0.028	-0.124	0.041	-0.088	-0.093	-0.102	-0.232	0.031	0.17	0.029	0.238464	0.216347	0.815703	0.98052	0.792141	0.852654	0.412027	0.78707	0.562975	0.539191	0.501322	0.120385	0.836293	0.259113	0.849961
ENSG00000120937	grey	0.262	0.017	0.02	-0.107	0.2	0.093	0.074	-0.134	0.017	-0.111	0.029	0.032	0.172	-0.074	-0.221	0.0781151	0.910869	0.896822	0.477333	0.182755	0.540857	0.623139	0.374021	0.910998	0.464551	0.850352	0.833338	0.253691	0.626879	0.140523
ENSG00000121053	grey	-0.097	-0.128	0.011	0.031	0.159	0.033	-0.149	-0.125	0.161	0.025	0.288	-0.179	-0.004	-0.282	-0.563	0.520445	0.395278	0.943011	0.835737	0.291448	0.827662	0.323942	0.408067	0.283697	0.870975	0.0520832	0.232681	0.977319	0.057914	4.6736e-05
ENSG00000121101	grey	-0.117	0.109	0.138	0.078	0.054	-0.108	0.091	-0.048	0.34	-0.086	0.24	-0.177	-0.281	-0.231	-0.346	0.439157	0.469667	0.361641	0.605258	0.723206	0.476824	0.548936	0.752744	0.0209301	0.571498	0.108156	0.238259	0.0581155	0.122791	0.0184596
ENSG00000121318	grey	0.115	-0.226	-0.232	0.239	0.064	0.287	0.002	-0.315	-0.234	-0.197	-0.306	0.085	0.134	0.123	0.084	0.447079	0.131189	0.120552	0.110315	0.673025	0.0535522	0.990079	0.0327025	0.117081	0.188869	0.0383645	0.573561	0.37592	0.416742	0.580871
ENSG00000121351	grey	0.2	0.028	-0.077	0.068	0.071	0.014	-0.065	-0.057	0.165	-0.076	0.134	-0.391	0.059	0.022	-0.312	0.183521	0.852014	0.611467	0.654849	0.64107	0.924955	0.669157	0.707776	0.272842	0.616232	0.375626	0.00715815	0.697161	0.882732	0.0347621
ENSG00000121406	grey	-0.197	-0.039	0.223	-0.082	-0.212	-0.282	-0.184	0.265	0.143	0.239	0.324	-0.143	0.08	-0.088	-0.129	0.188395	0.798231	0.136947	0.588314	0.15777	0.0578459	0.221774	0.0746279	0.341439	0.110129	0.0278585	0.342923	0.597429	0.562767	0.393575
ENSG00000121653	grey	0.104	0.116	0.04	-0.161	-0.1	-0.045	-0.03	0.06	-0.012	0.146	0.133	-0.079	-0.022	0.04	0.035	0.490985	0.440745	0.79146	0.286592	0.508416	0.764726	0.843569	0.691916	0.934399	0.331315	0.376818	0.60101	0.886087	0.792674	0.814875
ENSG00000121769	grey	0.061	-0.001	-0.076	0.089	0.041	-0.077	-0.202	0.061	0.015	-0.069	0.063	-0.178	0.02	-0.053	-0.251	0.687582	0.992948	0.615029	0.555855	0.786566	0.610257	0.177429	0.684974	0.91883	0.647318	0.679734	0.236315	0.895131	0.728404	0.0930927
ENSG00000122025	grey	0.201	0.175	0.101	-0.107	-0.109	-0.189	-0.099	-0.119	-0.046	-0.155	-0.3	-0.164	-0.076	0.226	0.275	0.181008	0.2446	0.505502	0.477157	0.470654	0.20754	0.510996	0.430003	0.76002	0.304086	0.0425497	0.275784	0.61681	0.131186	0.0643704
ENSG00000122121	grey	0.052	0.044	-0.186	0.18	-0.062	0.081	0.197	-0.044	0.014	0.06	0.08	-0.025	-0.101	0.004	-0.053	0.73345	0.771308	0.215372	0.230953	0.681761	0.59176	0.190083	0.769993	0.923843	0.689678	0.594936	0.868318	0.502866	0.976365	0.726169
ENSG00000122136	grey	0.119	0.184	-0.049	0.116	0.133	0.197	0.069	0.016	0.164	-0.106	0.036	-0.144	-0.024	-0.099	-0.205	0.432162	0.22208	0.747431	0.443673	0.37974	0.19033	0.646917	0.914152	0.276858	0.484714	0.810006	0.339972	0.87478	0.512151	0.171155
ENSG00000122194	grey	-0.075	0.118	0.155	0.105	0.372	0.198	0.006	0.338	0.325	-0.225	0.138	-0.183	-0.047	-0.423	-0.346	0.622532	0.433536	0.302316	0.487316	0.0109582	0.187759	0.967248	0.0214424	0.0273544	0.133573	0.361861	0.222688	0.756061	0.00340664	0.0183367
ENSG00000122367	grey	-0.097	-0.068	0.012	-0.103	-0.053	-0.077	-0.024	-0.064	0.112	-0.079	-0.076	0.002	0.014	0.227	0.09	0.521467	0.65526	0.936386	0.497397	0.727354	0.609434	0.875916	0.673686	0.457115	0.601967	0.615364	0.988558	0.926987	0.128606	0.550578
ENSG00000122420	grey	-0.059	0.185	0.29	-0.209	0.231	0.004	0.096	-0.039	0.144	-0.187	-0.094	-0.011	-0.234	-0.073	-0.079	0.697098	0.219096	0.0503669	0.164332	0.122131	0.976711	0.526549	0.798895	0.340225	0.21228	0.532188	0.943978	0.11706	0.630262	0.60212
ENSG00000122432	grey	0.026	-0.181	-0.323	0.24	-0.171	0.147	-0.05	-0.095	-0.257	0.094	-0.024	0.124	0.178	0.017	0.122	0.862549	0.228632	0.0285091	0.107615	0.255603	0.329388	0.740834	0.531257	0.0851362	0.533594	0.873497	0.413077	0.237174	0.910577	0.419095
ENSG00000122548	grey	0.12	0.207	0.263	-0.164	0.089	-0.059	-0.007	0.271	0.017	-0.069	-0.121	-0.134	0.133	0.044	0.155	0.427124	0.168318	0.0770656	0.277498	0.555475	0.694699	0.963546	0.0684294	0.910609	0.648915	0.423288	0.374174	0.379066	0.769208	0.304286
ENSG00000122641	grey	-0.1	0.1	-0.031	-0.124	-0.102	-0.013	0.151	-0.257	0.04	0.067	0.145	0.209	-0.205	-0.16	0.008	0.507521	0.510157	0.835956	0.413264	0.498816	0.933453	0.316328	0.0843181	0.790396	0.658234	0.33796	0.163969	0.172429	0.289404	0.960069
ENSG00000122733	grey	-0.286	0.166	0.054	0.145	0.059	0.164	0.082	-0.134	0.074	0.114	0.04	0.209	-0.016	-0.191	0.027	0.0537049	0.271186	0.720874	0.336206	0.699288	0.275569	0.587126	0.376025	0.62688	0.452129	0.791605	0.162798	0.918081	0.203134	0.858047
ENSG00000122786	grey	-0.174	0.167	0.052	-0.077	-0.168	-0.144	-0.143	-0.006	0.104	0.232	0.169	0.055	0.202	0.268	0.087	0.246515	0.266533	0.732741	0.610017	0.26579	0.339603	0.341411	0.968534	0.489864	0.121159	0.262271	0.714874	0.178929	0.0721699	0.565117
ENSG00000122861	grey	0.046	0.228	0.303	-0.395	-0.173	-0.303	0.012	-0.018	-0.146	0.13	-0.079	0.292	-0.03	0.252	0.392	0.761223	0.127103	0.0408026	0.00665187	0.25085	0.0405193	0.939303	0.904005	0.333968	0.390812	0.602444	0.0492073	0.841179	0.0906703	0.00703678
ENSG00000123095	grey	-0.078	0.218	0.006	-0.058	-0.074	0.035	0.004	-0.024	0.204	0.141	0.084	-0.133	-0.031	0.104	0.043	0.607962	0.14479	0.97044	0.703918	0.623189	0.819334	0.981345	0.872799	0.174869	0.349656	0.578486	0.377744	0.838612	0.492298	0.776
ENSG00000123096	grey	0.005	0.191	-0.01	0.1	-0.041	0.237	-0.032	-0.073	0.021	0.155	-0.01	0.038	0.007	-0.074	0.059	0.972505	0.204215	0.949785	0.508682	0.784802	0.112804	0.835084	0.631422	0.889317	0.303339	0.944981	0.801416	0.965592	0.62711	0.696475
ENSG00000123243	grey	0.103	0.187	-0.043	0.067	0.081	-0.067	-0.104	0.135	0.016	-0.071	0.014	-0.177	0.164	-0.121	-0.068	0.496238	0.213595	0.776355	0.65613	0.594293	0.657876	0.490067	0.372755	0.91777	0.640296	0.928038	0.238215	0.275129	0.424999	0.652832
ENSG00000123496	grey	0.056	0.026	0.142	0.177	-0.026	-0.046	-0.026	0.327	0.078	-0.031	0.024	0.038	-0.018	-0.078	0.068	0.712184	0.862779	0.348155	0.239883	0.864788	0.761272	0.861398	0.0267578	0.605971	0.838746	0.87275	0.802294	0.904067	0.606787	0.655051
ENSG00000123560	grey	0.142	-0.059	-0.078	-0.046	-0.031	0.039	0.079	0.029	-0.089	-0.086	-0.132	-0.097	0.067	0.273	0.014	0.347654	0.698886	0.606966	0.761695	0.836668	0.796953	0.601155	0.847638	0.555411	0.570806	0.382695	0.522153	0.656208	0.0667602	0.928331
ENSG00000123561	grey	-0.018	0.069	0.123	-0.292	-0.349	-0.319	-0.234	-0.084	0.011	0.253	0.241	-0.059	0.123	-0.02	0.131	0.905789	0.650928	0.414351	0.0490951	0.0174679	0.0307577	0.117072	0.577664	0.94191	0.0899682	0.106257	0.698973	0.41537	0.897419	0.386273
ENSG00000123594	grey	0.354	-0.048	-0.064	-0.096	-0.068	-0.09	-0.019	-0.366	-0.238	-0.025	-0.175	0.29	0.226	0.238	0.218	0.0158369	0.751305	0.674294	0.52489	0.653929	0.550801	0.897898	0.0123248	0.110556	0.870755	0.245891	0.0504983	0.130241	0.111634	0.144608
ENSG00000123607	grey	0.068	0.169	0.221	0.133	0.405	0.293	0.169	0.044	0.273	-0.173	0.123	0.112	-0.189	-0.434	-0.337	0.651496	0.260417	0.140241	0.379429	0.00525304	0.0479026	0.260322	0.769131	0.0666393	0.24964	0.415733	0.457326	0.207633	0.00256754	0.0218094
ENSG00000123843	grey	0.153	-0.012	0.011	-0.316	0.096	-0.11	0.19	0.223	-0.048	-0.208	0.078	-0.348	0.006	0.166	-0.26	0.311001	0.936136	0.94244	0.0325233	0.526749	0.465513	0.205079	0.137147	0.750688	0.166236	0.605563	0.0177528	0.96857	0.269637	0.0812131
ENSG00000123892	grey	-0.268	0.178	0.084	-0.034	0.221	0.159	-0.015	0.15	0.31	-0.229	-0.123	-0.12	-0.203	-0.024	-0.125	0.0715008	0.236716	0.580366	0.823658	0.139901	0.289852	0.921132	0.31856	0.035751	0.126172	0.414921	0.425418	0.176211	0.871773	0.406148
ENSG00000124067	grey	0.16	0.107	0.126	0.053	0.075	-0.051	-0.052	-0.141	-0.055	0.044	0.154	0.028	0.048	-0.166	-0.116	0.287312	0.47891	0.40495	0.726964	0.621091	0.737093	0.730895	0.350902	0.717097	0.770052	0.305852	0.853587	0.749021	0.269271	0.443792
ENSG00000124171	grey	0.079	-0.343	-0.182	-0.219	-0.373	-0.385	-0.209	-0.208	-0.332	0.087	-0.028	0.146	0.097	0.255	0.218	0.60025	0.0194827	0.226182	0.143572	0.0106817	0.00824551	0.163346	0.166286	0.0239775	0.56335	0.852311	0.333882	0.521597	0.0874225	0.144778
ENSG00000124193	grey	0.024	0.179	0.194	0.087	-0.02	-0.011	-0.029	0.123	-0.043	0.044	-0.213	0.195	0.045	-0.094	0.377	0.874251	0.233334	0.197391	0.566132	0.893805	0.940569	0.849016	0.416942	0.776728	0.772245	0.155144	0.19302	0.768572	0.532392	0.00975751
ENSG00000124205	grey	0.098	0.091	0.042	-0.218	-0.023	-0.037	-0.032	0.143	0.146	-0.078	0.15	-0.219	0.107	-0.14	-0.09	0.517233	0.546998	0.779319	0.146325	0.877394	0.809026	0.830351	0.344659	0.333512	0.606321	0.320536	0.144417	0.480267	0.352853	0.553384
ENSG00000124212	grey	-0.218	0.102	-0.012	-0.022	-0.038	-0.107	-0.077	-0.042	0.177	0.156	0.167	0.151	0.223	-0.004	-0.061	0.145981	0.501487	0.934822	0.883427	0.802292	0.480035	0.610844	0.780574	0.238452	0.300752	0.267918	0.31569	0.136588	0.97913	0.686624
ENSG00000124233	grey	0.087	-0.244	-0.254	0.203	-0.186	-0.04	-0.054	-0.261	-0.158	0.059	-0.044	0.065	0.035	-0.131	0.095	0.567552	0.102601	0.0882494	0.175033	0.216489	0.793721	0.723457	0.0803349	0.295446	0.697189	0.772957	0.667388	0.816133	0.386454	0.528034
ENSG00000124253	grey	0.004	0.154	0.269	0.099	0.351	0.294	0.16	0.035	0.362	-0.223	0.118	-0.36	-0.02	-0.29	-0.345	0.97875	0.307911	0.0711283	0.511204	0.0168151	0.0472476	0.286825	0.815366	0.0134229	0.137107	0.434377	0.0139773	0.893731	0.0508179	0.0189261
ENSG00000124302	grey	0.411	-0.036	0.036	-0.173	-0.183	-0.116	-0.169	-0.263	-0.212	0.132	0.121	0.022	0.108	0.012	0.053	0.00456664	0.814156	0.811981	0.251535	0.224533	0.444003	0.260557	0.0769918	0.157783	0.380949	0.422236	0.883483	0.476926	0.934909	0.728379
ENSG00000124406	grey	-0.026	-0.146	0.07	0.02	0.258	0.238	0.196	-0.142	0.063	-0.227	-0.034	-0.059	-0.215	-0.122	-0.294	0.863806	0.332062	0.643665	0.894631	0.0828848	0.110844	0.192322	0.345978	0.67816	0.128747	0.823634	0.69606	0.152131	0.419819	0.047627
ENSG00000124449	grey	0.002	-0.088	-0.093	-0.247	-0.106	-0.068	-0.058	-0.159	-0.132	-0.148	-0.109	-0.183	0.069	0.169	0.21	0.986895	0.559819	0.53678	0.0982293	0.483313	0.655635	0.700649	0.291046	0.381654	0.3263	0.472744	0.222538	0.650053	0.262893	0.161466
ENSG00000124587	grey	0.054	0.012	-0.101	0.078	0.087	0.308	0.275	-0.084	-0.097	0.024	0.06	0.06	0.171	-0.137	-0.113	0.723363	0.937576	0.5025	0.605334	0.566627	0.0375887	0.0646795	0.579957	0.519288	0.871697	0.690561	0.692762	0.255686	0.364616	0.454633
ENSG00000124610	grey	-0.154	0.052	0.006	-0.033	-0.025	-0.079	-0.107	0.011	0.21	0.218	0.299	-0.112	-0.021	-0.025	-0.072	0.307916	0.729997	0.969543	0.828398	0.871556	0.602263	0.478052	0.941325	0.160584	0.145455	0.0434224	0.458601	0.88897	0.870428	0.633012
ENSG00000124664	grey	0.216	0.078	0.015	-0.043	-0.023	0.024	0.021	-0.034	-0.001	0.184	0.111	0.218	0.147	-0.12	0.106	0.148905	0.608426	0.923771	0.778187	0.880464	0.875836	0.890154	0.824201	0.997105	0.220684	0.463507	0.14619	0.328619	0.42646	0.483969
ENSG00000124678	grey	-0.068	-0.292	-0.071	-0.219	-0.001	-0.04	-0.036	0.132	-0.194	-0.271	-0.352	0.025	0.085	0.348	0.213	0.652408	0.0491271	0.639735	0.14438	0.994284	0.792369	0.81039	0.382735	0.19576	0.0681359	0.0165857	0.870098	0.574819	0.0177703	0.155551
ENSG00000124713	grey	0.09	0.227	-0.082	-0.002	-0.217	-0.196	0.003	-0.229	0.056	0.327	0.459	-0.061	0.09	-0.211	-0.219	0.550169	0.130014	0.588309	0.991657	0.147632	0.191681	0.983255	0.125387	0.714037	0.0263886	0.00133014	0.684776	0.551292	0.15962	0.143104
ENSG00000124766	grey	0.072	0.15	0.189	-0.098	-0.026	0.158	0.118	0.117	-0.174	-0.049	-0.305	0.219	0.129	0.024	0.375	0.635288	0.320152	0.207331	0.516578	0.864141	0.29319	0.433066	0.438396	0.248335	0.746212	0.0391435	0.143251	0.394103	0.875269	0.0103128
ENSG00000124812	grey	0.064	-0.092	-0.213	0.17	-0.125	0.163	0.034	-0.026	-0.101	0.024	-0.237	0.168	0	0.056	0.272	0.674831	0.543493	0.155042	0.258716	0.407845	0.280447	0.822033	0.864331	0.502664	0.87411	0.112987	0.264406	0.998321	0.712009	0.0679402
ENSG00000124813	grey	-0.01	0.061	-0.099	-0.144	-0.319	-0.23	-0.005	0.001	0.004	0.115	0.025	0.134	0.024	0.054	0.402	0.945718	0.686906	0.513484	0.338709	0.0308275	0.124454	0.974446	0.996483	0.979805	0.444679	0.868627	0.376151	0.872103	0.721218	0.00566545
ENSG00000124839	grey	0.149	-0.039	0.011	-0.46	-0.171	-0.155	-0.007	0.008	-0.037	-0.073	-0.023	-0.163	-0.006	0.245	0.074	0.32404	0.797807	0.942991	0.00130006	0.255073	0.302488	0.963823	0.956439	0.808209	0.630735	0.881749	0.279536	0.969611	0.101162	0.62325
ENSG00000124875	grey	-0.227	-0.053	0.071	-0.399	-0.138	-0.067	-0.125	-0.066	0.04	0.04	0.171	-0.141	-0.077	0.108	-0.049	0.128604	0.724094	0.636996	0.00596369	0.359725	0.656722	0.406017	0.66212	0.79188	0.79369	0.255398	0.348863	0.612274	0.476784	0.745248
ENSG00000124882	grey	0.098	0.254	0.191	-0.153	-0.09	-0.02	0.094	-0.134	0.169	-0.059	0.036	-0.173	0.008	-0.044	0.031	0.516868	0.0887269	0.204565	0.311222	0.553536	0.893877	0.533255	0.376243	0.26056	0.694638	0.81181	0.250253	0.9586	0.771971	0.837719
ENSG00000124935	grey	-0.037	-0.058	-0.147	-0.252	-0.003	-0.128	-0.023	-0.179	-0.102	-0.038	0.057	-0.175	-0.154	0.145	-0.096	0.806355	0.700739	0.330272	0.0916553	0.982791	0.396369	0.879746	0.235127	0.500368	0.799494	0.706313	0.245696	0.30752	0.337168	0.524611
ENSG00000125245	grey	0.227	-0.211	-0.208	0.038	-0.091	-0.034	-0.044	-0.083	-0.325	-0.016	-0.11	0.026	0.168	0.233	0.119	0.128412	0.158621	0.164483	0.800028	0.54701	0.823029	0.770467	0.582424	0.027774	0.914761	0.465222	0.861239	0.265563	0.118941	0.431611
ENSG00000125266	grey	-0.029	-0.023	-0.128	-0.02	-0.211	-0.173	0.049	0.021	-0.232	-0.029	-0.228	0.07	-0.036	0.282	0.331	0.849004	0.881978	0.395452	0.894446	0.158841	0.251305	0.74516	0.88862	0.121176	0.847636	0.127367	0.645999	0.81105	0.0576115	0.02443
ENSG00000125355	grey	0.147	-0.01	-0.049	-0.359	-0.112	-0.292	-0.05	-0.237	-0.194	0.015	0.102	-0.091	-0.25	0.232	-0.059	0.329225	0.947927	0.744015	0.0142276	0.460275	0.0487274	0.74317	0.113076	0.196478	0.92111	0.497877	0.54763	0.0939754	0.120955	0.695405
ENSG00000125538	grey	0.107	0.034	0.129	-0.211	-0.113	-0.073	0.023	-0.011	0.007	-0.124	-0.089	-0.204	0.142	0.186	0.083	0.478774	0.820223	0.394156	0.158404	0.454851	0.631978	0.877804	0.943047	0.96279	0.411907	0.558042	0.174912	0.346823	0.216023	0.584373
ENSG00000125730	grey	-0.042	-0.03	-0.018	-0.165	-0.001	-0.05	-0.114	-0.047	-0.21	0.23	0.177	0.226	0.27	-0.062	-0.031	0.78292	0.844365	0.906192	0.273815	0.993107	0.739795	0.450631	0.754654	0.161941	0.12453	0.238066	0.131388	0.0697117	0.681789	0.83624
ENSG00000125810	grey	-0.079	0.127	0.267	-0.426	-0.319	-0.386	-0.286	-0.017	-0.087	0.195	0.141	-0.072	-0.02	0.096	0.245	0.602455	0.399003	0.0727536	0.00312964	0.0309627	0.00804374	0.0536786	0.913258	0.565781	0.193084	0.351358	0.632092	0.89277	0.52561	0.100958
ENSG00000125845	grey	0.093	-0.087	-0.076	-0.148	-0.037	0.006	0.048	0.042	-0.055	-0.128	-0.013	-0.168	-0.188	-0.151	0.041	0.540406	0.567229	0.61473	0.326773	0.80749	0.969285	0.752159	0.781364	0.716429	0.396691	0.930488	0.263061	0.210905	0.315456	0.787372
ENSG00000125848	grey	-0.047	0.204	0.032	-0.486	-0.217	-0.267	-0.092	0.121	0.093	0.194	0.076	0.046	0.037	0.237	0.226	0.755297	0.173569	0.831858	0.00061523	0.146724	0.0728055	0.543787	0.422479	0.538992	0.196765	0.614823	0.759091	0.805472	0.112138	0.13041
ENSG00000125966	grey	0.131	-0.084	0.036	-0.166	-0.049	-0.055	0.2	-0.036	-0.016	-0.081	-0.075	-0.128	-0.175	0.225	0.05	0.385635	0.578902	0.813289	0.27102	0.745823	0.71548	0.183561	0.811783	0.914211	0.590901	0.620498	0.396932	0.245579	0.132745	0.743714
ENSG00000126001	grey	0.234	-0.135	-0.066	0.204	-0.041	0.008	-0.076	-0.176	-0.317	0.105	-0.068	0.169	-0.006	0.074	0.146	0.118218	0.370913	0.661654	0.173031	0.788455	0.955518	0.615175	0.242964	0.0320062	0.489375	0.651392	0.260251	0.968281	0.625455	0.331849
ENSG00000126251	grey	0.072	0.234	0.173	-0.129	-0.213	-0.081	-0.151	-0.108	-0.256	0.172	-0.086	0.199	-0.098	0.003	0.379	0.63526	0.11788	0.249983	0.393258	0.155214	0.591111	0.317083	0.476779	0.086245	0.252637	0.568136	0.185808	0.518542	0.984319	0.00947493
ENSG00000126467	grey	0.108	0.124	0.026	0.232	-0.245	-0.01	0.042	-0.13	-0.084	0.213	0.095	-0.003	0.169	0.054	0.028	0.474643	0.412432	0.862778	0.120497	0.101371	0.944867	0.779986	0.390338	0.576958	0.156065	0.530337	0.986829	0.26087	0.723539	0.854919
ENSG00000126803	grey	-0.096	0.168	0.254	-0.149	0.105	0.023	0.033	0.125	0.201	0.228	0.303	0.193	0.214	-0.073	-0.119	0.526605	0.26571	0.0878801	0.322512	0.485847	0.878482	0.829843	0.407998	0.18149	0.127955	0.0404404	0.19824	0.152912	0.63168	0.431251
ENSG00000126890	grey	-0.021	0.014	0.016	-0.225	-0.081	-0.114	-0.07	-0.034	-0.084	-0.051	0.073	-0.32	-0.061	0.038	-0.081	0.891482	0.924049	0.914975	0.132032	0.593017	0.451864	0.644672	0.821413	0.579584	0.734648	0.628524	0.0300786	0.686233	0.801797	0.592556
ENSG00000127241	grey	0.241	0.138	0.094	-0.047	-0.213	-0.277	-0.13	-0.034	-0.151	0.068	-0.037	0.081	0.17	0.047	0.396	0.105924	0.361685	0.535977	0.757074	0.154687	0.0628106	0.389614	0.822786	0.315497	0.652834	0.80911	0.592785	0.259531	0.756785	0.00638006
ENSG00000127324	grey	-0.014	-0.262	-0.203	0.325	-0.005	0.119	-0.047	-0.216	-0.279	-0.149	-0.266	-0.132	0.031	0.283	0.048	0.927072	0.0786912	0.176975	0.0273197	0.97381	0.430764	0.756868	0.148446	0.0608556	0.321673	0.0740407	0.383682	0.840496	0.056415	0.752646
ENSG00000127423	grey	0.079	-0.013	-0.096	0.238	-0.24	-0.059	0.017	-0.133	-0.19	0.039	-0.237	0.312	0.134	0.076	0.431	0.601544	0.930667	0.527623	0.111982	0.108622	0.695654	0.910399	0.377088	0.206543	0.795408	0.112463	0.0350228	0.373644	0.613569	0.0027923
ENSG00000127804	grey	-0.299	-0.187	-0.018	0.067	-0.112	0.085	-0.186	0.042	-0.161	0.061	-0.186	0.12	0.188	0.065	0.142	0.0433922	0.213418	0.904221	0.65684	0.457345	0.575215	0.215024	0.78351	0.286582	0.689575	0.216553	0.426983	0.210696	0.670071	0.345367
ENSG00000127928	grey	-0.029	-0.04	-0.157	-0.039	-0.154	0.021	0.024	-0.143	-0.177	0.072	0.05	-0.027	0.084	0.119	0.001	0.850031	0.790326	0.296502	0.798057	0.305909	0.888328	0.872817	0.341492	0.239666	0.632313	0.743263	0.860898	0.577515	0.429425	0.996672
ENSG00000127955	grey	0.011	0.192	0.109	-0.105	0.229	0.083	0.412	0.209	0.28	-0.164	-0.045	-0.029	-0.295	-0.054	-0.013	0.941539	0.200939	0.469817	0.487583	0.126022	0.585575	0.00447621	0.163936	0.0594423	0.274677	0.767474	0.849922	0.0466681	0.721205	0.929805
ENSG00000128052	grey	-0.06	-0.139	-0.167	0.029	0.16	-0.067	-0.091	-0.06	0.076	-0.185	0.011	-0.176	0.127	0.11	-0.322	0.693198	0.356393	0.265889	0.850142	0.288131	0.656538	0.548079	0.69233	0.615474	0.218135	0.943321	0.241789	0.398633	0.466458	0.0291664
ENSG00000128165	grey	-0.101	-0.008	0.104	0.18	-0.002	-0.079	-0.116	0.246	0.135	0.094	0.037	0.15	-0.073	-0.288	0.04	0.504331	0.955558	0.489712	0.231441	0.990343	0.601623	0.441685	0.0997146	0.370507	0.53226	0.80945	0.319405	0.631012	0.0524943	0.792857
ENSG00000128191	grey	-0.021	0.194	0.111	-0.101	-0.197	-0.084	-0.094	0.256	0.068	0.32	0.284	-0.051	0.291	-0.078	-0.011	0.891395	0.196042	0.464046	0.504732	0.189426	0.577069	0.534227	0.0862096	0.654541	0.0303498	0.0555004	0.738552	0.0501199	0.608663	0.944682
ENSG00000128218	grey	-0.218	0.105	0.345	-0.017	-0.138	-0.109	-0.128	0.091	0.064	0.294	0.183	0.124	-0.045	-0.09	0.18	0.146411	0.487581	0.0189482	0.908929	0.359145	0.471203	0.396644	0.546652	0.671878	0.04753	0.223981	0.412396	0.767607	0.551429	0.231103
ENSG00000128268	grey	-0.177	-0.186	0.046	0.032	0.138	0.025	0.266	0.229	0.062	-0.196	-0.086	-0.127	-0.097	-0.101	-0.046	0.239302	0.21686	0.763138	0.830884	0.361927	0.86901	0.0736953	0.125632	0.681406	0.191452	0.569689	0.402024	0.521827	0.50325	0.762311
ENSG00000128408	grey	0.132	-0.034	0.249	-0.196	0.159	-0.065	-0.019	0.124	0.03	-0.035	-0.033	0.027	0.041	-0.013	-0.023	0.380249	0.824298	0.0958125	0.191701	0.290262	0.665973	0.900014	0.410115	0.84514	0.819324	0.827937	0.857791	0.785384	0.929418	0.878711
ENSG00000128652	grey	0.138	-0.118	0.001	-0.188	-0.12	-0.277	-0.104	0.005	-0.149	0.092	-0.049	0.192	0.132	0.085	0.104	0.361868	0.435203	0.99276	0.211375	0.427156	0.0622678	0.492499	0.973638	0.323432	0.543143	0.74823	0.201035	0.38247	0.574814	0.493032
ENSG00000128655	grey	-0.258	-0.011	0.11	-0.062	-0.18	-0.012	-0.268	-0.221	0.047	0.199	0.204	-0.152	0.087	0.082	-0.077	0.0838219	0.941453	0.466684	0.682921	0.230238	0.936677	0.0715609	0.139302	0.757756	0.184871	0.173274	0.313548	0.564357	0.586893	0.611626
ENSG00000128683	grey	0.072	0	0.009	0.13	0.253	0.202	0.237	-0.143	0.178	-0.13	-0.036	-0.03	-0.252	0.005	-0.159	0.632194	0.998179	0.953324	0.387496	0.0904482	0.17804	0.112158	0.341826	0.237924	0.390558	0.813404	0.842728	0.0911689	0.972427	0.291602
ENSG00000128791	grey	-0.212	0.002	-0.035	0.461	0.149	0.312	0.084	-0.214	-0.084	-0.047	-0.205	0.247	-0.127	-0.042	0.066	0.157333	0.987155	0.818273	0.00126683	0.323988	0.0346419	0.578251	0.153596	0.580337	0.754705	0.171338	0.098248	0.400585	0.781045	0.661275
ENSG00000128805	grey	-0.22	-0.125	0.015	0.195	0.267	0.272	0.236	0.099	0.269	-0.264	0.179	-0.319	-0.073	-0.316	-0.485	0.142189	0.407037	0.9205	0.194194	0.0732787	0.0671958	0.114473	0.514838	0.0702075	0.0760543	0.233288	0.0307583	0.631061	0.0323607	0.000633045
ENSG00000128918	grey	-0.031	0.049	0.049	0.196	0.07	0.233	0.278	0.039	0.14	0.111	0.09	0.052	0.035	-0.224	-0.073	0.838677	0.746108	0.745589	0.191441	0.644776	0.118628	0.0609637	0.796382	0.353618	0.462288	0.552277	0.729621	0.819105	0.134959	0.631369
ENSG00000129159	grey	-0.015	0.048	0.031	-0.159	-0.173	-0.225	-0.097	0.036	-0.113	-0.051	-0.033	-0.076	0.14	0.186	0.161	0.918765	0.753393	0.83845	0.290226	0.250711	0.13207	0.519909	0.813846	0.453081	0.735356	0.828519	0.614121	0.354543	0.214718	0.286231
ENSG00000129595	grey	-0.194	-0.031	0.083	0.008	-0.212	-0.199	-0.028	0.168	0.006	0.152	0.129	0.109	-0.07	-0.042	0.121	0.195549	0.837618	0.585564	0.960355	0.15662	0.184871	0.853044	0.263892	0.968423	0.311822	0.391194	0.469424	0.642314	0.782587	0.423039
ENSG00000129596	grey	0.089	0.322	0.17	0.067	0.093	0.082	0.317	0.184	0.246	-0.128	-0.169	-0.1	-0.258	-0.158	0.236	0.55842	0.0292172	0.259832	0.660144	0.539611	0.587594	0.031672	0.220529	0.0997566	0.397837	0.261175	0.50693	0.08377	0.295213	0.114798
ENSG00000129862	grey	0.185	0.267	0.07	-0.255	-0.323	-0.153	-0.207	-0.323	-0.247	0.249	-0.001	0.293	0.164	0.274	0.402	0.219546	0.0731191	0.6451	0.0871479	0.028335	0.310187	0.168154	0.0285061	0.0982739	0.0948202	0.995727	0.0484166	0.275654	0.0656786	0.00560107
ENSG00000129864	grey	0.185	0.267	0.07	-0.255	-0.323	-0.153	-0.207	-0.323	-0.247	0.249	-0.001	0.293	0.164	0.274	0.402	0.219546	0.0731191	0.6451	0.0871479	0.028335	0.310187	0.168154	0.0285061	0.0982739	0.0948202	0.995727	0.0484166	0.275654	0.0656786	0.00560107
ENSG00000129873	grey	-0.084	-0.109	-0.3	-0.004	-0.204	-0.106	0	-0.151	0	0.168	0.227	0.108	-0.095	-0.064	-0.096	0.580789	0.472284	0.0431403	0.979771	0.173925	0.482582	0.997528	0.315948	0.99952	0.265326	0.129264	0.473523	0.530569	0.67214	0.524014
ENSG00000129991	grey	0.037	-0.001	0.127	0.003	-0.06	-0.068	-0.016	0.058	-0.008	0.036	0.003	0.233	-0.078	0.005	0.165	0.809116	0.993303	0.400902	0.984166	0.689916	0.65401	0.917337	0.700923	0.956685	0.81279	0.985864	0.118834	0.604391	0.971881	0.273793
ENSG00000130032	grey	0.149	-0.084	-0.152	-0.045	-0.213	-0.079	0.025	-0.328	-0.148	-0.057	-0.065	-0.022	-0.039	0.105	0.179	0.323518	0.577781	0.313269	0.768625	0.154426	0.601111	0.867668	0.0261098	0.327339	0.70791	0.667096	0.887061	0.795874	0.489423	0.235185
ENSG00000130176	grey	0.321	0.032	-0.06	0.08	0.154	0.162	0.227	-0.147	-0.16	-0.209	-0.365	0.126	0.073	-0.016	0.3	0.0296386	0.833699	0.692376	0.596296	0.306753	0.280833	0.128427	0.329493	0.28918	0.163033	0.0127555	0.405899	0.627812	0.915007	0.0428171
ENSG00000130203	grey	0.398	0.213	-0.027	0.125	-0.12	-0.036	-0.069	0.039	-0.177	0.203	-0.136	0.196	0.164	0.038	0.361	0.00621447	0.154509	0.857471	0.409297	0.428448	0.811164	0.646889	0.796816	0.239951	0.175898	0.36877	0.191336	0.277453	0.802183	0.0136991
ENSG00000130234	grey	0.43	0.124	0.03	0.064	0.005	0.042	0.212	-0.146	-0.179	-0.017	-0.148	0.083	0.06	0.078	0.196	0.00286609	0.409744	0.842141	0.673405	0.975253	0.7842	0.158115	0.333772	0.234249	0.908195	0.326438	0.5855	0.693053	0.607329	0.192145
ENSG00000130294	grey	0.123	0.073	0.033	0.225	0.031	0.086	0.183	-0.195	0.016	-0.085	-0.137	0.091	-0.06	-0.001	0.138	0.415482	0.630224	0.826673	0.132175	0.838523	0.568188	0.224077	0.195179	0.915419	0.572927	0.36434	0.546981	0.69118	0.99515	0.359039
ENSG00000130396	grey	0.067	0.183	-0.138	-0.105	-0.283	-0.253	-0.167	-0.24	-0.106	0.125	0.035	-0.029	0.011	0.018	0.214	0.659188	0.222776	0.359765	0.488673	0.0565115	0.0893157	0.268053	0.108816	0.483694	0.406787	0.814931	0.847394	0.943583	0.903604	0.153645
ENSG00000130477	grey	0.03	0.086	0.078	0.084	-0.168	-0.042	0.062	-0.172	-0.199	-0.005	-0.297	0.086	-0.055	0.362	0.405	0.844441	0.569847	0.608467	0.57864	0.263811	0.779388	0.682826	0.252522	0.185061	0.973527	0.0449562	0.571766	0.715772	0.0133988	0.00519298
ENSG00000130544	grey	-0.123	-0.132	0.094	0.293	0.363	0.264	-0.164	0.183	0.213	-0.129	0.257	-0.332	0.004	-0.425	-0.517	0.416821	0.383214	0.535412	0.0482628	0.0130844	0.0760747	0.274636	0.224041	0.154468	0.393773	0.0849465	0.0242216	0.981325	0.00326694	0.000233163
ENSG00000130558	grey	0.086	0.101	0.3	-0.195	-0.084	-0.058	0.298	0.119	0.127	0.009	-0.05	0.223	-0.037	-0.033	0.186	0.569608	0.502326	0.0426423	0.19476	0.577599	0.699813	0.0442721	0.431735	0.399495	0.954098	0.740625	0.135986	0.807833	0.827732	0.21685
ENSG00000130669	grey	-0.023	-0.113	-0.093	-0.168	-0.183	-0.074	0.083	0.02	-0.107	0.178	0.104	-0.035	0.122	-0.104	0.077	0.876936	0.456154	0.537572	0.26331	0.224413	0.625458	0.581409	0.894384	0.477499	0.236451	0.493359	0.817558	0.418486	0.491698	0.610707
ENSG00000130675	grey	-0.207	-0.174	0.032	-0.098	0.198	0.234	0.144	0.121	0.038	-0.308	-0.176	0.078	-0.319	-0.09	0.091	0.167661	0.24788	0.832314	0.516785	0.186144	0.117841	0.339135	0.421445	0.802563	0.0372587	0.242146	0.605128	0.0305245	0.552774	0.54579
ENSG00000130702	grey	0.176	0.167	0.128	-0.354	-0.179	-0.229	-0.152	-0.318	-0.135	-0.058	-0.014	-0.058	0.064	0.255	0.195	0.240861	0.268554	0.398298	0.0158906	0.235255	0.125474	0.313194	0.0313924	0.369618	0.702034	0.925452	0.703904	0.67188	0.0868072	0.193966
ENSG00000130711	grey	-0.07	-0.069	-0.045	-0.257	-0.207	-0.159	-0.162	0.118	0.099	0.184	0.273	-0.054	-0.143	-0.034	0.02	0.642468	0.650952	0.764979	0.0844	0.16703	0.292523	0.283384	0.433661	0.511379	0.219999	0.0663756	0.720698	0.344639	0.821104	0.895164
ENSG00000130876	grey	0.178	0.124	-0.106	0.154	-0.177	0.113	-0.107	-0.122	-0.229	0.043	-0.19	0.217	0.055	0.077	0.327	0.23692	0.412945	0.484993	0.307262	0.238662	0.455943	0.478221	0.421053	0.125353	0.776655	0.205188	0.14828	0.714841	0.611589	0.0267
ENSG00000130962	grey	0.01	-0.089	0.116	-0.084	-0.205	-0.187	-0.09	0.045	-0.271	0.068	-0.288	0.262	0.233	0.315	0.503	0.948081	0.555864	0.443112	0.580256	0.171929	0.21431	0.553438	0.766264	0.068115	0.653563	0.0525186	0.0790447	0.119565	0.0332715	0.000368708
ENSG00000131002	grey	-0.286	0.043	0.348	-0.204	-0.059	-0.044	-0.296	0.029	0.174	0.142	0.279	-0.223	-0.009	-0.037	-0.177	0.0544277	0.775209	0.0177053	0.174448	0.696478	0.771022	0.045424	0.850335	0.2484	0.346574	0.0604044	0.135499	0.955287	0.809581	0.239365
ENSG00000131016	grey	0.152	0.196	0.186	-0.135	-0.066	-0.11	0.048	-0.138	-0.018	-0.085	-0.013	-0.187	-0.012	0.03	0.082	0.312286	0.192827	0.215282	0.371893	0.663411	0.466253	0.749115	0.361425	0.90575	0.57458	0.933947	0.214587	0.939362	0.841252	0.585846
ENSG00000131095	grey	-0.03	-0.271	-0.113	0.095	-0.157	-0.012	-0.082	0.128	-0.206	0.007	-0.348	0.291	0.143	0.195	0.425	0.844796	0.0681966	0.453282	0.529767	0.297586	0.939207	0.585855	0.395104	0.170399	0.961691	0.0177846	0.0494588	0.344687	0.194525	0.00324296
ENSG00000131142	grey	0.193	0.223	0.215	-0.244	-0.036	-0.187	-0.132	0.175	-0.022	0.033	-0.122	0.025	0.069	0.088	0.154	0.199609	0.136314	0.152179	0.101555	0.812751	0.212445	0.383525	0.243608	0.885125	0.827316	0.419162	0.867303	0.648464	0.560899	0.307379
ENSG00000131264	grey	0.039	0.111	0.18	-0.033	0.171	-0.068	0.1	0.002	0.34	-0.215	0.102	-0.338	-0.293	-0.197	-0.223	0.797957	0.461644	0.230744	0.826751	0.25499	0.654804	0.506808	0.98911	0.0206886	0.150542	0.501634	0.0214781	0.0477809	0.188778	0.135903
ENSG00000131435	grey	-0.242	0.208	0.218	-0.018	0.181	0.163	0.114	0	0.365	-0.046	0.204	-0.007	-0.302	-0.36	-0.294	0.105273	0.164433	0.145399	0.90288	0.229301	0.280292	0.452523	0.999253	0.0125109	0.761683	0.174574	0.964002	0.0412349	0.013994	0.0469702
ENSG00000131482	grey	0.003	-0.25	-0.124	0.019	0.031	-0.071	0.101	-0.036	0.03	-0.069	0.135	-0.2	-0.089	-0.006	-0.239	0.986647	0.0939106	0.412221	0.899984	0.839199	0.637402	0.504089	0.810885	0.841554	0.650762	0.371583	0.183565	0.558529	0.967948	0.110233
ENSG00000131686	grey	-0.092	-0.297	0.101	-0.149	0.185	0.054	0.311	0.226	0.048	-0.193	0.008	-0.138	-0.204	-0.027	-0.201	0.543318	0.0453727	0.504943	0.32448	0.217116	0.723443	0.0354406	0.131114	0.750182	0.199855	0.957064	0.358689	0.174077	0.857935	0.179594
ENSG00000131724	grey	-0.065	-0.171	-0.139	0.028	-0.094	-0.032	0.076	-0.212	-0.192	0.079	-0.015	0.236	-0.096	0.226	-0.009	0.669996	0.2546	0.356668	0.852141	0.533826	0.834914	0.614045	0.156818	0.202033	0.601603	0.920017	0.114916	0.527315	0.13126	0.953061
ENSG00000131730	grey	-0.029	0.045	-0.134	-0.261	-0.298	-0.199	-0.202	-0.031	-0.174	0.281	0.269	0.125	0.186	0.072	-0.003	0.847391	0.767873	0.373483	0.0793838	0.0444918	0.184366	0.1773	0.836047	0.248434	0.0583809	0.0707508	0.406544	0.215032	0.633847	0.985288
ENSG00000131773	grey	-0.103	-0.322	-0.03	-0.082	0.162	0.069	0.321	0.254	0.096	-0.211	0.028	-0.19	-0.182	-0.05	-0.181	0.494214	0.0290794	0.84056	0.587406	0.283331	0.647483	0.0296886	0.0889906	0.525795	0.159837	0.852048	0.205963	0.225646	0.74355	0.228922
ENSG00000131797	grey	-0.017	-0.173	-0.363	0.424	0.011	0.316	0.364	0.095	-0.047	0.001	-0.14	0.274	-0.03	-0.191	0.05	0.908785	0.250392	0.0130653	0.00331365	0.939666	0.0324637	0.0128161	0.528498	0.755197	0.992525	0.352965	0.0652414	0.844533	0.203485	0.742916
ENSG00000131899	grey	-0.179	0.129	-0.003	-0.18	-0.049	-0.14	-0.279	0.04	0.111	0.297	0.287	0.116	0.217	-0.004	-0.169	0.23345	0.393451	0.983341	0.231309	0.747867	0.352273	0.0603185	0.794139	0.462534	0.045077	0.0527016	0.441321	0.147027	0.976839	0.262953
ENSG00000131910	grey	0.11	-0.052	-0.143	-0.2	-0.349	-0.326	-0.086	-0.102	-0.163	0.24	-0.138	0.265	0.148	0.355	0.439	0.465849	0.729979	0.344435	0.183267	0.0173575	0.0271331	0.569019	0.498138	0.278321	0.107423	0.360019	0.0746077	0.325101	0.0155959	0.00224492
ENSG00000132164	grey	0.004	-0.135	-0.064	0.05	0.01	-0.004	-0.095	0.146	0.006	-0.082	-0.134	-0.085	0.012	0.21	0.117	0.976353	0.37153	0.673411	0.741365	0.949545	0.977725	0.530801	0.333366	0.971023	0.589872	0.37512	0.574536	0.937562	0.161032	0.439696
ENSG00000132321	grey	0.206	-0.167	-0.084	-0.317	-0.169	-0.139	0.044	-0.126	-0.267	0.024	-0.175	-0.043	0.043	0.34	0.272	0.170041	0.267149	0.580885	0.0317486	0.262619	0.356261	0.772799	0.402387	0.0731101	0.876079	0.243755	0.776211	0.774411	0.0206957	0.0676326
ENSG00000132326	grey	-0.167	-0.232	0.001	0.093	0.408	0.147	0.267	0.164	0.233	-0.473	-0.118	-0.125	-0.221	-0.289	-0.294	0.268485	0.120184	0.993767	0.53821	0.00488031	0.33065	0.0732946	0.277375	0.118734	0.000901715	0.43421	0.406011	0.139632	0.0511761	0.0470304
ENSG00000132470	grey	0.109	-0.022	-0.067	0.2	-0.07	0.182	0.372	0.037	-0.046	0.089	-0.089	0.359	-0.083	0.058	0.288	0.471898	0.886387	0.659897	0.182674	0.64529	0.227274	0.0110158	0.805304	0.76259	0.558352	0.558191	0.0143147	0.583391	0.703183	0.0524783
ENSG00000132561	grey	0.007	-0.094	-0.012	0.328	0.134	0.135	0.211	0.089	0.038	-0.277	-0.313	-0.072	0.087	0.136	0.076	0.964964	0.536536	0.937615	0.0260978	0.375169	0.370449	0.159086	0.557214	0.800741	0.0623361	0.0341953	0.633689	0.567175	0.369147	0.617211
ENSG00000132671	grey	-0.048	-0.121	-0.12	0.077	-0.292	-0.151	-0.237	-0.198	-0.126	0.288	0.111	0.23	0.128	0.059	0.023	0.751216	0.422224	0.427001	0.613167	0.0488642	0.316039	0.113462	0.186219	0.403738	0.0524102	0.463983	0.124374	0.397868	0.695943	0.881974
ENSG00000132677	grey	-0.058	-0.175	-0.158	0.257	-0.111	0.256	0.074	-0.021	0.009	0.032	-0.15	0.135	-0.184	0.09	0.201	0.700328	0.243504	0.293605	0.0852751	0.462432	0.0854332	0.624703	0.891925	0.953894	0.83028	0.318158	0.371267	0.221708	0.551536	0.180198
ENSG00000132693	grey	0.128	-0.015	0.164	-0.073	-0.146	-0.032	-0.252	0.002	-0.24	0.256	0.066	0.128	0.225	-0.041	0.152	0.394782	0.920284	0.2754	0.627968	0.331443	0.831269	0.0911841	0.987804	0.10872	0.0858132	0.662186	0.395144	0.132659	0.785287	0.312004
ENSG00000132702	grey	-0.025	-0.2	-0.306	0.024	-0.174	-0.087	0.132	-0.125	-0.344	-0.114	-0.264	0.084	-0.044	0.256	0.361	0.869855	0.183495	0.038632	0.87564	0.248153	0.566192	0.381408	0.408121	0.0192159	0.45171	0.0757441	0.580931	0.77268	0.0853673	0.0136307
ENSG00000132855	grey	0.109	-0.291	-0.326	-0.151	-0.11	-0.04	-0.092	-0.277	-0.248	-0.033	-0.085	-0.004	-0.155	0.153	0.077	0.469404	0.0499891	0.027238	0.316607	0.465603	0.793377	0.545061	0.0623802	0.0960106	0.826419	0.574028	0.976941	0.303651	0.311231	0.610227
ENSG00000132938	grey	-0.01	0.171	0.114	-0.044	0.118	-0.015	0.174	0.086	0.2	0.039	0.165	0.215	-0.273	-0.24	-0.143	0.947295	0.255414	0.448649	0.770704	0.435374	0.92183	0.248613	0.571029	0.182351	0.797311	0.273618	0.15201	0.0665753	0.107981	0.343053
ENSG00000132972	grey	0.086	0.058	0.122	-0.092	-0.15	-0.067	0.139	0.119	0.005	0.034	-0.18	-0.011	-0.095	0.172	0.364	0.568135	0.702908	0.420356	0.542537	0.319813	0.659817	0.358372	0.432547	0.971454	0.820197	0.230364	0.944233	0.529432	0.254072	0.0129904
ENSG00000133019	grey	-0.326	-0.181	-0.047	0.133	-0.199	-0.086	-0.009	0.106	0.016	0.059	0.055	-0.187	0.033	0.035	-0.006	0.0269694	0.227577	0.756194	0.379526	0.185316	0.569132	0.951789	0.483651	0.917553	0.698866	0.716858	0.213153	0.82973	0.816105	0.969287
ENSG00000133020	grey	-0.195	-0.171	0.051	-0.127	-0.119	-0.179	-0.083	0.137	0.055	0.033	0.105	0.023	0.034	0.147	-0.061	0.19422	0.256281	0.735311	0.402005	0.432089	0.233951	0.583142	0.363828	0.718358	0.828137	0.487382	0.881329	0.822793	0.32922	0.685956
ENSG00000133026	grey	0.058	-0.185	-0.208	0.074	0.1	0.148	0.061	-0.273	0.157	0.019	0.226	-0.088	-0.239	-0.284	-0.45	0.702948	0.218467	0.165588	0.622894	0.510174	0.32765	0.689327	0.0663403	0.296056	0.901921	0.131316	0.562613	0.109675	0.0555015	0.00169047
ENSG00000133030	grey	-0.138	0.011	0.22	-0.187	-0.094	-0.058	-0.108	0.066	0.036	0.045	-0.194	0.013	0.099	0.23	0.282	0.360845	0.940317	0.141529	0.212378	0.534778	0.699452	0.473911	0.665153	0.814173	0.76778	0.195771	0.929755	0.513853	0.12354	0.0578331
ENSG00000133069	grey	-0.001	0.109	0.042	-0.46	-0.062	-0.37	0.053	0.24	0.228	-0.088	0.142	-0.283	-0.018	-0.018	-0.15	0.993608	0.470122	0.782282	0.00129567	0.68434	0.0114105	0.72534	0.108154	0.127856	0.560704	0.346295	0.0562329	0.903227	0.906226	0.320929
ENSG00000133083	grey	0.025	-0.017	-0.053	-0.025	-0.272	-0.308	-0.141	-0.074	0.005	0.071	0.115	-0.231	-0.008	0.028	0.034	0.869445	0.908466	0.726386	0.870012	0.0675905	0.0374149	0.350767	0.627062	0.973728	0.64069	0.445878	0.121907	0.956363	0.855804	0.820023
ENSG00000133110	grey	-0.143	0.094	-0.184	-0.074	-0.056	0.054	0.087	-0.073	0.139	0.029	0.188	-0.125	0.123	0.051	-0.236	0.34295	0.535564	0.220106	0.624056	0.713505	0.721366	0.566438	0.629626	0.35748	0.848608	0.211508	0.406655	0.415412	0.734095	0.11493
ENSG00000133121	grey	-0.18	-0.228	-0.285	0.196	0.048	0.095	0.034	-0.04	-0.018	0.024	0.053	0.125	-0.015	0.019	-0.207	0.231159	0.126954	0.0548659	0.192843	0.751893	0.531937	0.824509	0.791165	0.905845	0.874414	0.728688	0.409028	0.91921	0.900328	0.168405
ENSG00000133216	grey	-0.122	-0.089	0.141	-0.021	-0.143	-0.024	-0.061	0.098	-0.056	0.088	-0.092	0.163	0.003	-0.006	0.351	0.419759	0.557596	0.350406	0.888685	0.343495	0.875668	0.686426	0.51561	0.709665	0.55882	0.543512	0.279552	0.985391	0.970277	0.0166139
ENSG00000133315	grey	0.076	0.087	0.125	-0.19	-0.241	-0.243	-0.297	-0.146	-0.162	0.3	0.314	0.108	-0.051	-0.009	0.031	0.616586	0.566013	0.408163	0.206397	0.107087	0.1034	0.0450671	0.331904	0.281711	0.0424639	0.0335989	0.475519	0.735953	0.951777	0.837873
ENSG00000133328	grey	0.185	0.015	0.246	-0.11	0.15	0.033	0.376	0.066	0.083	-0.2	-0.286	0.203	-0.304	0.032	0.245	0.219092	0.91973	0.0986989	0.467116	0.319365	0.825877	0.00998899	0.663139	0.584675	0.181738	0.053862	0.175935	0.0398463	0.83174	0.100535
ENSG00000133661	grey	0.122	-0.202	-0.048	0.089	0.152	-0.049	-0.045	-0.137	-0.057	-0.105	-0.092	-0.062	-0.059	-0.023	-0.089	0.420193	0.178817	0.752357	0.557632	0.313455	0.746219	0.767835	0.363271	0.705175	0.48668	0.541666	0.681479	0.698851	0.878612	0.555196
ENSG00000133800	grey	-0.148	-0.156	-0.026	0.116	0.207	0.249	-0.124	0.168	0.017	-0.155	-0.218	-0.052	-0.049	-0.068	-0.005	0.327078	0.29967	0.864579	0.441195	0.166498	0.0956095	0.411375	0.264581	0.911167	0.302971	0.146098	0.731235	0.745331	0.652427	0.974492
ENSG00000133878	grey	0.228	0.183	0.106	0.179	-0.198	-0.123	-0.098	-0.046	-0.144	0.225	-0.157	0.407	0.081	0.048	0.492	0.127722	0.224337	0.481961	0.234125	0.186533	0.416144	0.51631	0.761543	0.339854	0.131924	0.298313	0.00502924	0.592788	0.749354	0.000509636
ENSG00000134013	grey	-0.007	-0.136	-0.141	0.186	-0.092	-0.122	-0.034	-0.072	-0.127	-0.078	-0.163	-0.042	0.11	0.132	0.051	0.961026	0.366062	0.351487	0.216302	0.5411	0.42094	0.822335	0.632501	0.400874	0.608013	0.280175	0.783996	0.468589	0.381915	0.735568
ENSG00000134121	grey	0.045	-0.125	0.126	-0.152	-0.076	-0.114	0.014	0.066	-0.074	-0.011	0.062	-0.1	-0.25	-0.079	0.056	0.766503	0.408316	0.40306	0.314822	0.616616	0.451098	0.927989	0.661699	0.627218	0.940565	0.682551	0.508782	0.0942173	0.602948	0.709791
ENSG00000134160	grey	0.287	-0.073	-0.07	-0.165	-0.063	0.111	-0.082	-0.284	-0.312	-0.118	-0.2	0.05	0.094	0.183	0.266	0.0534753	0.627427	0.642524	0.274188	0.676129	0.464611	0.588847	0.0562116	0.0347134	0.435719	0.18324	0.741497	0.532998	0.22466	0.0739574
ENSG00000134184	grey	0.058	-0.004	-0.118	-0.004	-0.388	-0.076	-0.112	-0.319	-0.342	0.28	-0.054	0.279	0.022	0.146	0.436	0.699408	0.976987	0.434357	0.976644	0.0076673	0.61672	0.457211	0.0305695	0.0201084	0.0593629	0.719446	0.0599577	0.883354	0.334294	0.00248343
ENSG00000134202	grey	0.133	-0.15	-0.06	-0.086	-0.046	0.073	0.113	-0.108	-0.159	-0.051	0.023	-0.161	-0.162	0.094	-0.032	0.376789	0.320504	0.692718	0.572009	0.759558	0.631632	0.456263	0.474656	0.292189	0.735965	0.877129	0.286616	0.281319	0.536282	0.830704
ENSG00000134245	grey	0.187	-0.213	-0.139	-0.188	-0.075	-0.082	0.243	0.032	-0.23	-0.144	-0.25	0.219	0.033	0.117	0.285	0.214266	0.154659	0.356426	0.211129	0.621885	0.585864	0.104341	0.832024	0.124874	0.338592	0.0938511	0.14434	0.826382	0.437391	0.0548538
ENSG00000134258	grey	-0.248	-0.147	-0.006	-0.066	0.245	0.224	-0.108	0.237	0.191	-0.252	-0.064	-0.163	0.072	-0.196	-0.193	0.0966291	0.330693	0.966164	0.662584	0.100101	0.134657	0.475762	0.112122	0.202904	0.0916841	0.67163	0.279639	0.632457	0.190808	0.198244
ENSG00000134323	grey	-0.142	0.083	0.229	-0.156	0.309	0.159	0.114	-0.01	0.196	-0.174	0.046	-0.088	-0.12	-0.1	-0.297	0.346497	0.58467	0.125173	0.299136	0.0368893	0.289733	0.451832	0.947029	0.192344	0.2466	0.761621	0.559899	0.425802	0.5089	0.0451207
ENSG00000134339	grey	-0.045	-0.075	-0.121	0.034	-0.266	-0.11	-0.182	-0.247	-0.128	0.323	0.224	0.069	-0.246	-0.071	0.036	0.765316	0.618639	0.421284	0.823793	0.0741403	0.467802	0.226215	0.0981025	0.395927	0.0285251	0.135095	0.647004	0.0997394	0.639604	0.813185
ENSG00000134363	grey	0.079	-0.283	-0.23	-0.055	-0.3	-0.165	-0.077	0.122	-0.209	-0.054	-0.187	-0.072	-0.02	0.393	0.356	0.599807	0.0565741	0.123302	0.716611	0.0424962	0.273581	0.612292	0.417703	0.164067	0.723067	0.212381	0.636197	0.89663	0.00686948	0.015083
ENSG00000134443	grey	0.102	0.067	0.071	-0.033	-0.135	-0.084	0.089	-0.177	-0.129	-0.157	-0.351	-0.088	0.095	0.35	0.389	0.498434	0.65977	0.639927	0.825133	0.3717	0.577441	0.556284	0.240163	0.394444	0.296424	0.0166939	0.562063	0.531113	0.0171258	0.00761793
ENSG00000134531	grey	-0.032	-0.198	-0.078	0.109	0.064	-0.076	-0.317	0.063	-0.119	-0.22	-0.188	-0.261	0.153	0.013	0.075	0.831551	0.188036	0.605629	0.471138	0.670582	0.616567	0.0315669	0.678735	0.430536	0.141679	0.210547	0.07926	0.31052	0.933754	0.620473
ENSG00000134569	grey	0.214	0.082	0.031	-0.163	-0.027	-0.035	0.064	-0.093	-0.236	-0.128	-0.201	-0.033	0.041	0.196	0.199	0.153655	0.58893	0.838477	0.278276	0.860047	0.819565	0.671248	0.53835	0.114781	0.396138	0.181057	0.829723	0.787604	0.190997	0.184456
ENSG00000134595	grey	0.237	0.045	0.195	-0.045	0.217	0.052	-0.033	0.14	0.04	-0.284	-0.172	-0.12	0.082	-0.146	-0.057	0.112941	0.767171	0.19384	0.766107	0.148232	0.729587	0.826046	0.354906	0.790989	0.0559787	0.254048	0.426053	0.58969	0.333104	0.705889
ENSG00000134612	grey	0.085	-0.329	-0.22	0.262	-0.12	0.102	-0.093	-0.162	-0.174	-0.062	-0.226	0.115	0.007	0.033	0.168	0.576386	0.0255809	0.141947	0.0785454	0.426667	0.502092	0.540865	0.282953	0.247485	0.683652	0.130382	0.448263	0.960807	0.829444	0.265317
ENSG00000134755	grey	0.202	0.158	0.253	-0.199	-0.013	-0.093	0.106	0.148	-0.127	-0.203	-0.352	-0.005	0.121	0.141	0.43	0.179217	0.293178	0.0897958	0.185205	0.934003	0.540569	0.484575	0.325549	0.399188	0.176762	0.0164416	0.975199	0.421736	0.350712	0.00286784
ENSG00000134760	grey	-0.121	-0.028	0.065	0.115	0.168	0.048	0.11	0.166	0.091	-0.172	-0.125	-0.1	0.106	-0.156	-0.068	0.421603	0.852488	0.668595	0.447972	0.264307	0.751345	0.46629	0.270689	0.547367	0.251724	0.406076	0.507633	0.483599	0.302096	0.653032
ENSG00000134762	grey	-0.035	0.105	0.058	-0.265	0.116	-0.004	-0.012	0.063	0.056	-0.037	0.012	-0.058	-0.229	0.004	-0.112	0.817981	0.488397	0.703577	0.0746054	0.441081	0.980464	0.936454	0.675108	0.713125	0.80512	0.939494	0.702954	0.125894	0.978116	0.457797
ENSG00000134775	grey	-0.228	0.052	0.013	-0.018	-0.24	-0.131	-0.287	0.031	-0.037	0.282	0.118	-0.024	0.206	0.179	0.134	0.128204	0.733289	0.931731	0.907593	0.107574	0.386421	0.053382	0.839562	0.805604	0.0576634	0.4355	0.874335	0.168731	0.234755	0.373674
ENSG00000134815	grey	0.092	0.063	0.073	0.308	0.01	0.292	0.252	0.015	0.087	0.061	-0.031	0.282	-0.003	-0.219	0.099	0.545301	0.677938	0.628936	0.0373213	0.947764	0.0491891	0.0907899	0.919235	0.567545	0.687588	0.840465	0.0573895	0.986131	0.14386	0.510753
ENSG00000134817	grey	-0.154	-0.089	-0.336	-0.112	-0.285	-0.219	-0.217	0.069	-0.041	0.179	0.139	0.015	0.107	0.061	0.083	0.30756	0.556358	0.022331	0.458651	0.054919	0.143338	0.147227	0.649806	0.786133	0.233602	0.35846	0.920337	0.480894	0.687122	0.582305
ENSG00000134871	grey	0.45	0.072	0.096	-0.519	-0.236	-0.375	-0.044	-0.038	-0.241	0.012	-0.025	-0.055	-0.054	0.319	0.249	0.0016971	0.634834	0.523708	0.000216561	0.1144	0.01034	0.77068	0.802159	0.107052	0.934808	0.868169	0.715224	0.72389	0.030678	0.0958392
ENSG00000134874	grey	-0.087	-0.023	0.004	0.054	0.251	0.195	0.11	0.201	0.152	-0.245	-0.123	-0.008	-0.17	-0.011	-0.128	0.567415	0.881573	0.977033	0.720015	0.0920157	0.194368	0.468039	0.18008	0.313648	0.100721	0.415985	0.957891	0.259756	0.941453	0.396305
ENSG00000135047	grey	-0.068	-0.066	-0.102	0.002	-0.139	-0.047	-0.075	0.02	-0.241	0.005	-0.09	0.003	-0.068	0.046	0.108	0.654617	0.664683	0.499743	0.989146	0.357405	0.755497	0.619508	0.893409	0.106596	0.974875	0.554095	0.985103	0.654773	0.76207	0.473862
ENSG00000135083	grey	0.274	-0.104	0.008	-0.329	-0.268	-0.308	0.095	0.005	-0.228	-0.08	-0.127	-0.026	-0.026	0.01	0.355	0.0651089	0.492471	0.957495	0.0257464	0.0722543	0.0370623	0.529128	0.974727	0.127006	0.596416	0.399203	0.861708	0.862312	0.950032	0.0154396
ENSG00000135116	grey	0.062	0.101	0.004	-0.126	-0.183	-0.027	0.016	0.035	0.038	0.26	0.229	0.059	-0.11	-0.22	0.026	0.68134	0.506063	0.98128	0.404462	0.22277	0.858887	0.917797	0.817668	0.804134	0.0811749	0.126253	0.69588	0.468767	0.142307	0.863847
ENSG00000135220	grey	-0.008	-0.325	-0.25	-0.179	-0.116	-0.009	-0.007	-0.142	-0.1	-0.086	-0.074	0.057	0.186	0.231	0.014	0.959996	0.0277289	0.09366	0.235106	0.441816	0.950513	0.964206	0.345074	0.510492	0.567708	0.624645	0.705122	0.215646	0.122261	0.927224
ENSG00000135298	grey	0.267	0.059	0.051	-0.111	0.07	0.005	-0.102	0.066	0.035	-0.082	-0.049	-0.031	0.035	-0.011	-0.023	0.0732238	0.696096	0.738625	0.463532	0.64504	0.974666	0.499164	0.661788	0.819262	0.589728	0.746774	0.836986	0.816414	0.943516	0.879896
ENSG00000135318	grey	-0.026	-0.028	0.019	-0.141	0.038	0.046	-0.173	-0.15	-0.175	0.101	0.031	0.313	0.049	0.077	0.075	0.865051	0.855791	0.900484	0.350648	0.801806	0.763432	0.24962	0.320105	0.245218	0.502908	0.837429	0.0341675	0.744984	0.613303	0.618449
ENSG00000135374	grey	-0.081	0.065	0.194	-0.259	-0.329	-0.206	-0.166	-0.024	-0.089	0.305	0.12	0.177	0.026	0.164	0.223	0.593031	0.667532	0.1959	0.0822596	0.0257502	0.168787	0.271626	0.871839	0.556637	0.0394392	0.426337	0.238363	0.863129	0.276574	0.137101
ENSG00000135472	grey	0.151	0.172	0.018	0.009	0.019	0.082	0.147	-0.068	0.12	0.094	0.079	0.008	0.057	-0.072	-0.05	0.316405	0.252557	0.904237	0.954143	0.901348	0.5881	0.329045	0.653047	0.427789	0.533397	0.602587	0.959249	0.704402	0.635164	0.741398
ENSG00000135525	grey	0.024	0.088	0.098	-0.122	0.064	0.179	0.011	0.26	0.124	0.031	0.009	0.011	-0.05	0.14	-0.021	0.872294	0.559747	0.518414	0.419403	0.673256	0.233265	0.941753	0.08046	0.412398	0.837194	0.954789	0.941149	0.742253	0.354338	0.889735
ENSG00000135547	grey	0.091	0.237	0.096	-0.343	-0.08	-0.143	-0.162	-0.127	-0.136	0.055	-0.038	0.2	0.123	0.171	0.213	0.545471	0.113542	0.525258	0.0194875	0.598545	0.341403	0.282365	0.400139	0.368074	0.715471	0.80344	0.182053	0.413675	0.255837	0.154271
ENSG00000135638	grey	0.183	0.021	-0.079	-0.197	-0.244	-0.157	-0.174	-0.236	-0.336	0.03	-0.212	0.059	0.127	0.354	0.395	0.223442	0.891673	0.601924	0.190137	0.101942	0.297211	0.246135	0.114384	0.0223281	0.841239	0.156318	0.695251	0.400052	0.0157456	0.00664092
ENSG00000135697	grey	0.051	-0.161	-0.084	0.148	-0.166	0.034	-0.124	-0.034	-0.181	-0.028	-0.052	-0.122	-0.055	0.015	0.083	0.734295	0.28605	0.576724	0.327452	0.268866	0.823856	0.409823	0.820001	0.227822	0.855608	0.732735	0.418909	0.717683	0.923521	0.583547
ENSG00000135750	grey	-0.186	-0.164	0.063	0.031	-0.1	-0.072	-0.185	0.104	0.013	0.015	0.014	-0.175	0.11	-0.068	-0.018	0.215198	0.276508	0.679628	0.837042	0.510551	0.633445	0.219205	0.491822	0.930515	0.923722	0.927401	0.244502	0.465935	0.651654	0.906136
ENSG00000135835	grey	-0.127	0.042	0.073	-0.035	0.114	0.027	-0.182	-0.008	0.193	-0.009	0.188	-0.126	0.012	-0.11	-0.252	0.401294	0.783539	0.629031	0.818855	0.451182	0.860696	0.22694	0.957869	0.199281	0.953369	0.209991	0.405709	0.936853	0.466711	0.0908406
ENSG00000135862	grey	0.06	-0.015	0.133	-0.036	-0.009	-0.06	0.042	0.058	0.132	-0.125	-0.065	-0.114	-0.031	0.159	-0.028	0.693514	0.92379	0.37797	0.810409	0.952442	0.692251	0.77969	0.703856	0.38034	0.407839	0.670032	0.450465	0.839021	0.291933	0.851984
ENSG00000135914	grey	-0.148	0.228	0.336	0.05	0.306	0.209	-0.194	0.147	0.311	-0.043	0.162	-0.113	-0.265	-0.354	-0.35	0.32721	0.127101	0.0223887	0.742681	0.0387274	0.164239	0.197019	0.32807	0.0354225	0.775983	0.281853	0.455321	0.0753566	0.0158596	0.0171494
ENSG00000135917	grey	-0.032	-0.182	0.03	0.094	0.087	0.033	-0.117	0.089	-0.144	-0.223	-0.231	0.109	-0.059	0.115	0.012	0.831032	0.224824	0.844138	0.53498	0.565316	0.82903	0.437285	0.558381	0.341205	0.135669	0.122388	0.470623	0.69482	0.447677	0.935733
ENSG00000135931	grey	-0.365	-0.162	-0.018	-0.119	-0.037	0.011	-0.097	0.123	0.116	0.086	0.272	-0.013	-0.13	-0.077	-0.251	0.0125474	0.281744	0.903684	0.429707	0.80513	0.943465	0.521336	0.413713	0.443545	0.57004	0.0671278	0.931034	0.389027	0.611868	0.0924286
ENSG00000135951	grey	-0.016	0.158	0.325	-0.101	0.018	-0.081	-0.214	0.098	0.048	0.046	0.161	-0.243	0.041	0.134	-0.113	0.914972	0.29352	0.0277404	0.502124	0.906962	0.591073	0.153902	0.515727	0.750014	0.763813	0.286553	0.103538	0.785286	0.374467	0.454062
ENSG00000136002	grey	0.027	0.124	0.07	0.177	0.327	0.369	0.275	-0.134	-0.108	-0.3	-0.411	0.475	-0.13	-0.062	0.251	0.861061	0.413247	0.645666	0.23937	0.0263356	0.0115809	0.0639331	0.374998	0.473963	0.0430766	0.00459024	0.000849272	0.38748	0.683806	0.0924919
ENSG00000136158	grey	-0.082	0.102	0.265	0.178	0.135	0.086	-0.051	-0.124	0.191	0.052	0.131	-0.004	0.004	-0.209	-0.149	0.586346	0.499641	0.0751737	0.235354	0.371726	0.567864	0.734692	0.412932	0.203568	0.732511	0.386315	0.977065	0.978834	0.164336	0.323442
ENSG00000136231	grey	0.24	0.185	0.083	-0.358	-0.298	-0.347	-0.049	-0.137	-0.254	-0.005	-0.158	0.117	-0.113	0.124	0.522	0.108597	0.219235	0.582781	0.0144509	0.0446039	0.0181644	0.744061	0.363051	0.0879769	0.973881	0.295388	0.437396	0.454782	0.412226	0.000196222
ENSG00000136237	grey	0.096	0.179	0.244	-0.095	-0.044	-0.062	-0.334	0.001	-0.174	0.065	-0.032	0.029	0.158	0.031	0.124	0.525672	0.233161	0.102481	0.527896	0.770543	0.684531	0.0234828	0.996769	0.246705	0.666868	0.833371	0.848396	0.295176	0.837982	0.412478
ENSG00000136275	grey	0.356	0.044	0.029	-0.413	-0.159	-0.195	-0.238	-0.027	-0.383	0.006	-0.124	-0.023	0.172	0.18	0.312	0.0152841	0.771401	0.846306	0.00435614	0.29233	0.194416	0.111699	0.859992	0.00862022	0.970119	0.41038	0.878534	0.251699	0.232523	0.0347275
ENSG00000136485	grey	-0.028	0.253	0.262	0.215	-0.166	0.112	-0.358	-0.06	-0.142	0.228	-0.09	0.152	0.22	-0.176	0.38	0.851119	0.0899075	0.0789541	0.151755	0.26996	0.460384	0.0145613	0.693109	0.346929	0.127231	0.552609	0.31359	0.142517	0.24284	0.00921951
ENSG00000136488	grey	-0.178	0.153	0.061	0.109	0.18	0.009	-0.161	0.154	0.187	-0.071	-0.043	-0.192	0.153	0.012	-0.127	0.235963	0.309452	0.687541	0.472763	0.231995	0.952026	0.285036	0.306142	0.214288	0.638878	0.776168	0.200253	0.310154	0.938814	0.399248
ENSG00000136546	grey	-0.107	-0.181	0.032	-0.174	-0.23	-0.269	-0.316	-0.11	-0.196	0.072	0.035	-0.273	-0.056	0.176	0.092	0.477106	0.227673	0.831293	0.246905	0.124172	0.0701549	0.0324382	0.468694	0.191697	0.633919	0.81975	0.0668601	0.713691	0.242716	0.542865
ENSG00000136603	grey	-0.022	0.333	0.299	0.011	0.282	0.216	0.227	0.021	0.159	-0.292	-0.295	-0.075	-0.049	0.106	0.056	0.886118	0.023766	0.0437501	0.939627	0.0571996	0.150063	0.129434	0.888149	0.290226	0.0491377	0.0467226	0.618583	0.747841	0.482281	0.714014
ENSG00000136634	grey	0.051	0.25	-0.08	-0.1	0.023	0.104	0.154	0.047	0.193	-0.11	-0.114	0.001	0.151	0.023	0.19	0.737913	0.0933531	0.597353	0.507798	0.881803	0.492502	0.308098	0.756634	0.199342	0.468391	0.44999	0.996798	0.317554	0.881162	0.206786
ENSG00000136689	grey	0.003	0.192	0.276	-0.303	-0.022	0.012	0.25	0.214	-0.127	-0.119	-0.337	0.207	-0.035	0.213	0.574	0.985683	0.201141	0.0638068	0.0405459	0.887137	0.934949	0.0937147	0.152426	0.400937	0.432293	0.0222024	0.168069	0.817302	0.156089	3.07164e-05
ENSG00000136828	grey	0.082	0.085	0.055	0.294	0.241	0.245	-0.106	-0.075	0.008	-0.021	0.279	-0.073	-0.031	-0.426	-0.482	0.590086	0.572958	0.714164	0.0472753	0.107116	0.101105	0.484178	0.61991	0.957702	0.889571	0.0604471	0.628942	0.838363	0.00319346	0.000686347
ENSG00000136866	grey	0.256	0.255	-0.008	0.015	0.26	0.217	0.116	-0.098	0.086	-0.058	0.039	-0.062	0.057	-0.081	-0.15	0.0863216	0.0876407	0.96015	0.923113	0.0811906	0.148269	0.443404	0.515323	0.569179	0.703945	0.796484	0.681464	0.708922	0.591503	0.32015
ENSG00000136869	grey	-0.032	0.033	0.103	0.126	-0.059	0.065	0.251	0.141	-0.051	0.025	-0.213	0.352	-0.075	-0.137	0.429	0.830317	0.82544	0.496603	0.404208	0.694827	0.667242	0.0920606	0.349034	0.738687	0.86875	0.155967	0.0163286	0.618218	0.362751	0.00289582
ENSG00000136872	grey	0.129	-0.016	-0.036	-0.159	-0.219	-0.194	-0.171	-0.218	-0.281	0.103	-0.106	-0.063	0.296	0.356	0.265	0.39378	0.918107	0.810679	0.29086	0.143316	0.196347	0.255518	0.144791	0.0588114	0.49746	0.483533	0.678377	0.0459748	0.0151373	0.0751445
ENSG00000136881	grey	0.23	0.016	0.036	-0.327	-0.226	-0.283	0.031	-0.067	-0.276	0.173	-0.066	0.022	0.065	0.315	0.17	0.124372	0.916533	0.814674	0.0263251	0.131437	0.0563706	0.840099	0.659312	0.0634926	0.251513	0.662298	0.884519	0.665393	0.0328132	0.257549
ENSG00000136931	grey	-0.077	-0.278	-0.137	0.016	-0.21	-0.013	-0.088	-0.18	-0.204	0.298	0.17	0.085	0.071	-0.066	-0.012	0.609507	0.0612915	0.36437	0.918004	0.161407	0.932485	0.560466	0.230443	0.17441	0.0443876	0.257923	0.574708	0.637492	0.663665	0.938421
ENSG00000136937	grey	-0.347	0.008	0.09	0.04	0.222	0.244	0.026	0.208	0.249	-0.17	0.163	-0.313	-0.076	-0.181	-0.398	0.0180375	0.957085	0.55097	0.792361	0.137326	0.102238	0.861859	0.164458	0.095433	0.25982	0.280514	0.0343167	0.613546	0.227713	0.00617391
ENSG00000136944	grey	0.015	0.314	0.129	-0.233	-0.154	-0.062	-0.007	-0.03	-0.121	0.169	-0.038	0.116	0.115	0.275	0.24	0.920146	0.0333378	0.39218	0.119781	0.307206	0.684225	0.964058	0.84408	0.422484	0.262256	0.801643	0.44142	0.44596	0.0641325	0.108074
ENSG00000137077	grey	-0.207	0.114	0.028	-0.142	-0.239	-0.199	-0.138	0.146	-0.077	0.192	-0.112	0.291	0.156	0.276	0.36	0.166595	0.45025	0.852823	0.346067	0.108984	0.184199	0.36011	0.334631	0.61045	0.201311	0.457573	0.0501461	0.301354	0.0635654	0.0139857
ENSG00000137080	grey	-0.088	-0.254	-0.167	0.076	0.059	0.048	-0.032	-0.345	-0.254	-0.112	-0.105	0.188	0.096	-0.017	0	0.56025	0.0885922	0.267609	0.615702	0.69627	0.752206	0.830249	0.0187311	0.0889241	0.457376	0.48635	0.211541	0.526925	0.909926	0.999984
ENSG00000137098	grey	0.243	-0.306	-0.28	-0.066	-0.181	-0.14	-0.056	-0.117	-0.235	0.032	0.028	0.008	-0.245	0.125	0.087	0.104166	0.0386276	0.0598489	0.663877	0.229084	0.35515	0.710869	0.439711	0.116107	0.833741	0.853198	0.960277	0.101092	0.406011	0.567584
ENSG00000137203	grey	-0.177	-0.016	-0.14	0.16	-0.024	0.165	-0.074	-0.078	-0.066	-0.02	-0.218	0.253	-0.135	-0.036	0.277	0.239213	0.915102	0.353158	0.286872	0.875273	0.273561	0.625899	0.605948	0.663259	0.895814	0.145828	0.0901648	0.371157	0.814643	0.0619628
ENSG00000137225	grey	0.112	0.158	0.156	0.105	0.163	0.115	0.132	0	0.036	-0.219	-0.401	0.097	0.026	0.147	0.222	0.460078	0.295389	0.30091	0.48531	0.279102	0.445426	0.381212	0.997468	0.812647	0.143172	0.00581084	0.52036	0.861843	0.331029	0.138158
ENSG00000137267	grey	0.007	-0.163	-0.341	-0.171	-0.191	-0.137	0.318	-0.024	0.002	0.097	-0.027	0.395	0.118	0.194	0.124	0.961301	0.279465	0.0201982	0.256985	0.20458	0.364794	0.0310512	0.875269	0.988883	0.520032	0.859116	0.00657131	0.432911	0.196053	0.412853
ENSG00000137270	grey	-0.016	0.049	-0.069	0.103	-0.014	0.201	0.003	-0.077	-0.119	-0.058	-0.082	-0.043	-0.016	-0.002	0.057	0.913638	0.745762	0.649445	0.497399	0.92832	0.180779	0.982119	0.613193	0.432575	0.701591	0.590127	0.775573	0.916709	0.988056	0.705266
ENSG00000137285	grey	0.007	-0.163	-0.341	-0.171	-0.191	-0.137	0.318	-0.024	0.002	0.097	-0.027	0.395	0.118	0.194	0.124	0.961301	0.279465	0.0201982	0.256985	0.20458	0.364794	0.0310512	0.875269	0.988883	0.520032	0.859116	0.00657131	0.432911	0.196053	0.412853
ENSG00000137571	grey	0.08	-0.121	-0.255	-0.25	-0.351	-0.255	-0.05	-0.132	-0.302	0.178	-0.067	0.213	0.174	0.211	0.217	0.598019	0.422274	0.0877519	0.0944559	0.0167518	0.08741	0.739126	0.380977	0.0413104	0.235381	0.656748	0.15516	0.247937	0.16006	0.147071
ENSG00000137573	grey	0.006	-0.165	-0.039	-0.283	-0.136	-0.12	0.071	0.068	-0.048	0.046	-0.043	0.216	-0.079	0.297	0.1	0.97038	0.271749	0.79822	0.0570172	0.368415	0.427781	0.639432	0.652963	0.751806	0.763373	0.777502	0.150026	0.601681	0.0450147	0.507956
ENSG00000137601	grey	-0.205	-0.306	-0.043	0.211	0.057	0.136	0.2	0.036	0.122	-0.02	-0.017	0.102	-0.1	-0.274	-0.085	0.171273	0.0384859	0.775432	0.159034	0.705565	0.36725	0.182246	0.81123	0.418824	0.892766	0.912222	0.50197	0.508172	0.0650878	0.573807
ENSG00000137674	grey	0.007	0.246	0.017	0.072	0.321	0.222	0.255	0.187	0.333	-0.234	0.132	-0.331	-0.153	-0.373	-0.282	0.963033	0.0994132	0.909882	0.63524	0.0297836	0.138319	0.0869875	0.213689	0.0235654	0.117341	0.383165	0.0246843	0.309529	0.0106601	0.0579266
ENSG00000137693	grey	0.225	-0.19	-0.003	-0.026	-0.006	0.044	-0.035	0.118	-0.078	-0.153	-0.126	-0.041	0.006	-0.081	0.05	0.13269	0.207118	0.98664	0.865401	0.967185	0.772535	0.815391	0.436292	0.605798	0.309728	0.404036	0.788835	0.969171	0.591389	0.742396
ENSG00000137707	grey	-0.146	0.279	0.126	-0.286	-0.088	-0.323	-0.03	0.148	0.09	0.061	0.145	-0.063	-0.171	-0.124	0.075	0.333919	0.0608256	0.403283	0.0539617	0.560733	0.0283702	0.843427	0.325078	0.552369	0.688831	0.334948	0.677705	0.254941	0.409772	0.619008
ENSG00000137709	grey	-0.03	-0.071	0.095	-0.072	0.109	0.095	0.188	0.034	0.036	-0.206	-0.132	-0.067	0.064	0.049	0.006	0.843986	0.640079	0.530853	0.63651	0.471791	0.53061	0.210499	0.820992	0.813138	0.16957	0.381591	0.660396	0.672827	0.748508	0.968031
ENSG00000137726	grey	0.196	0.173	0.325	-0.34	-0.125	-0.302	-0.113	0.073	-0.103	-0.113	-0.323	-0.023	-0.057	0.244	0.495	0.192235	0.251623	0.0274068	0.0208114	0.407408	0.0412718	0.454222	0.628414	0.49702	0.453813	0.0284328	0.877033	0.708157	0.101645	0.000475385
ENSG00000137745	grey	-0.16	0.053	0.05	0.009	0.052	0.213	0.103	0.034	0.142	0.072	0.153	0.024	-0.015	-0.045	-0.06	0.287612	0.728246	0.739916	0.95427	0.733376	0.155869	0.496019	0.82172	0.34807	0.634304	0.309261	0.874486	0.923371	0.766286	0.692228
ENSG00000137807	grey	-0.319	0.078	0.065	0.415	0.357	0.388	0.032	0.052	0.213	-0.185	0.068	-0.191	0.073	-0.437	-0.437	0.0304627	0.605854	0.668216	0.0040866	0.014907	0.00779749	0.832675	0.729059	0.154744	0.218438	0.65173	0.202709	0.630425	0.00242074	0.00236633
ENSG00000137812	grey	-0.286	0.082	0.268	0.097	-0.026	0.069	-0.167	-0.089	0.219	0.132	0.144	-0.032	-0.054	-0.316	-0.079	0.0542286	0.588014	0.0719465	0.520007	0.86157	0.649288	0.268509	0.556206	0.143001	0.382161	0.33892	0.833298	0.720978	0.0321377	0.602864
ENSG00000137819	grey	-0.009	-0.004	0.004	0.139	-0.158	-0.135	-0.118	0.016	0.046	0.216	0.17	0.084	-0.046	-0.187	0.009	0.950778	0.981558	0.979709	0.357198	0.293802	0.369404	0.434767	0.91636	0.760208	0.150175	0.259723	0.580207	0.762962	0.212328	0.951885
ENSG00000137834	grey	-0.137	-0.049	0.172	-0.152	-0.124	-0.177	-0.223	0.208	-0.138	0.106	-0.113	0.171	0.114	0.272	0.249	0.363389	0.74741	0.252636	0.312381	0.412943	0.239576	0.137172	0.165377	0.361719	0.483748	0.455575	0.256919	0.449155	0.0673263	0.0955541
ENSG00000137869	grey	0.162	-0.234	-0.102	0.126	-0.04	-0.099	-0.123	-0.084	-0.106	-0.058	0.088	-0.07	-0.06	-0.185	0.012	0.282322	0.117088	0.499557	0.402797	0.793289	0.511131	0.415203	0.578663	0.484921	0.702333	0.560632	0.642435	0.692097	0.217303	0.934758
ENSG00000137875	grey	-0.125	-0.17	-0.117	-0.008	-0.183	-0.104	-0.34	0.068	-0.105	0.189	-0.041	0.146	0.07	0.135	0.207	0.40667	0.258629	0.437698	0.959415	0.224075	0.49144	0.0207408	0.652562	0.485671	0.208246	0.785136	0.333712	0.645182	0.371096	0.167756
ENSG00000137948	grey	0.061	0.153	0.062	-0.036	0.088	0.053	0.244	0.356	0.201	0.124	0.021	0.28	0.246	-0.029	0.071	0.689155	0.310588	0.68068	0.812462	0.559714	0.726935	0.102781	0.0151601	0.180825	0.41088	0.887566	0.0594974	0.0998771	0.846876	0.639421
ENSG00000137960	grey	0.044	0.05	0.088	0.047	0.003	0.106	-0.122	-0.17	-0.068	0.041	0.074	0.048	-0.143	-0.084	-0.228	0.7694	0.740816	0.560733	0.755086	0.982755	0.481991	0.420038	0.258408	0.654128	0.787601	0.622792	0.751305	0.343022	0.577998	0.127546
ENSG00000137975	grey	0.013	0.071	-0.003	0	-0.205	-0.04	-0.058	-0.048	-0.125	0.299	0.099	0.27	-0.056	0.074	0.163	0.929297	0.640999	0.984802	0.999343	0.170684	0.79348	0.701724	0.749143	0.407214	0.0438165	0.513292	0.0692946	0.711298	0.625876	0.279794
ENSG00000138028	grey	-0.114	-0.126	0.019	0.042	-0.082	0.169	0.104	-0.042	0	-0.044	-0.04	-0.045	-0.114	0.172	0.094	0.452591	0.40313	0.901782	0.780645	0.588677	0.262934	0.493596	0.781563	0.998072	0.773394	0.789964	0.764305	0.450614	0.252278	0.535461
ENSG00000138135	grey	-0.044	0.071	0.119	-0.053	0.285	0.132	0.223	0.22	0.334	-0.176	-0.04	-0.149	-0.054	-0.067	-0.219	0.772397	0.639067	0.432323	0.724334	0.0548401	0.383341	0.136081	0.141242	0.023169	0.241096	0.789764	0.324477	0.719662	0.660099	0.144122
ENSG00000138162	grey	0.132	-0.008	-0.025	-0.278	0.242	0.107	0.27	0.174	0.106	-0.33	-0.125	-0.275	-0.088	0.004	-0.093	0.381802	0.959226	0.871492	0.0612622	0.104435	0.477987	0.0694209	0.248687	0.483146	0.0252856	0.407134	0.0643435	0.55883	0.9773	0.539537
ENSG00000138193	grey	0.191	-0.094	0.038	-0.06	0.059	0.094	0.11	0.162	-0.032	-0.158	-0.274	-0.023	-0.183	0.021	0.23	0.202515	0.533885	0.800161	0.690495	0.69539	0.536408	0.465048	0.282433	0.830298	0.295808	0.065466	0.880871	0.222202	0.889634	0.124334
ENSG00000138207	grey	-0.203	-0.067	-0.055	0.193	0.039	0.187	-0.259	-0.127	-0.131	-0.051	-0.007	-0.19	0.11	0.139	-0.064	0.175165	0.656051	0.714139	0.198716	0.796777	0.213669	0.0827869	0.399363	0.38468	0.735968	0.965264	0.206286	0.466727	0.355217	0.670892
ENSG00000138379	grey	-0.056	-0.006	0.061	0.209	0.02	0.085	0.021	-0.064	0.028	-0.194	-0.114	-0.154	0.003	0.105	-0.048	0.709416	0.969138	0.687689	0.16283	0.897528	0.576507	0.887502	0.672451	0.853159	0.19732	0.451523	0.306581	0.981789	0.487724	0.751311
ENSG00000138696	grey	-0.172	-0.275	-0.237	0.016	-0.06	0.094	0.068	-0.135	-0.109	-0.088	-0.11	-0.007	-0.131	0.04	0.069	0.252387	0.0640021	0.112137	0.916895	0.69153	0.533517	0.652417	0.369632	0.470031	0.560746	0.467247	0.962883	0.384007	0.791619	0.650278
ENSG00000138722	grey	0.237	0.231	0.207	-0.144	-0.02	-0.022	0.094	-0.026	-0.036	-0.068	-0.168	-0.139	-0.089	-0.02	0.21	0.113466	0.122844	0.166756	0.341375	0.893061	0.885828	0.532812	0.86389	0.814799	0.65229	0.263768	0.358048	0.55619	0.892566	0.160434
ENSG00000138738	grey	0.038	-0.118	-0.137	-0.151	-0.351	-0.228	-0.085	-0.207	-0.35	0.156	-0.111	0.048	-0.008	0.359	0.313	0.804459	0.434237	0.363057	0.315737	0.0167441	0.127106	0.573606	0.167972	0.0170357	0.29984	0.463413	0.753415	0.956101	0.0143412	0.0342364
ENSG00000138741	grey	0.239	0.103	0.016	0.027	-0.205	-0.155	-0.183	-0.131	-0.133	0.245	0.149	0.047	0.064	-0.074	0.08	0.110183	0.495406	0.917834	0.860623	0.171979	0.304419	0.223	0.383816	0.37883	0.10085	0.323762	0.75448	0.670329	0.625388	0.597175
ENSG00000138769	grey	-0.174	0.052	0.344	-0.261	0.114	-0.153	-0.085	0.212	0.203	-0.046	-0.008	0.026	0.082	0.129	0.015	0.247938	0.733686	0.0190896	0.0793454	0.452558	0.310445	0.574872	0.157903	0.177079	0.761311	0.95859	0.861728	0.589503	0.392869	0.918743
ENSG00000138823	grey	-0.163	0.021	-0.036	0.127	0.192	0.107	0.05	0.054	0.132	-0.13	0.033	0.052	-0.091	-0.159	-0.169	0.27995	0.887469	0.810574	0.399767	0.202326	0.48074	0.73981	0.719524	0.38361	0.388168	0.825432	0.729785	0.545672	0.291998	0.262105
ENSG00000139209	grey	-0.204	-0.199	-0.066	-0.249	-0.156	-0.36	0.011	0.197	0.122	0.024	0.229	-0.153	-0.272	0.034	-0.13	0.173256	0.185494	0.664281	0.0955018	0.300508	0.0139097	0.941913	0.188857	0.418548	0.874932	0.125298	0.309521	0.0669383	0.822276	0.390641
ENSG00000139219	grey	0.078	0.197	-0.047	0.05	-0.104	0.057	-0.176	-0.13	0.083	0.172	0.264	-0.136	-0.029	-0.03	-0.105	0.605764	0.189987	0.755131	0.74077	0.490242	0.705603	0.240799	0.390828	0.585293	0.253747	0.0766079	0.368779	0.847717	0.842421	0.48839
ENSG00000139220	grey	0.236	-0.012	0.032	-0.092	-0.087	-0.041	-0.142	-0.131	-0.214	-0.121	-0.271	-0.013	0.267	0.244	0.318	0.115	0.938589	0.835256	0.542672	0.564461	0.78484	0.347159	0.386067	0.153801	0.421776	0.068446	0.931987	0.0728768	0.102235	0.0313037
ENSG00000139292	grey	-0.036	0.077	0.155	-0.064	0.198	0.13	-0.057	-0.075	0.011	-0.033	0.165	-0.177	-0.014	-0.124	-0.472	0.811392	0.611708	0.303381	0.672852	0.188016	0.389807	0.707465	0.618767	0.944639	0.826845	0.272561	0.240437	0.924199	0.411381	0.000922523
ENSG00000139330	grey	0.291	0.004	0.029	-0.098	0.046	0.05	0.219	0.171	0.06	-0.037	-0.185	0.132	0.1	0.13	0.137	0.0500654	0.980283	0.850281	0.518004	0.760183	0.740969	0.143691	0.256915	0.692503	0.805744	0.219364	0.381393	0.507975	0.390018	0.362505
ENSG00000139514	grey	-0.057	0.054	0.06	0.004	0.01	-0.01	0.024	-0.001	0.157	0.007	0.091	-0.063	0.035	-0.081	-0.083	0.706512	0.723036	0.694452	0.977786	0.94687	0.945086	0.872927	0.99578	0.297112	0.965688	0.545506	0.67605	0.81926	0.591489	0.583113
ENSG00000139515	grey	-0.145	-0.01	0.03	0.007	0.126	0.058	-0.135	0.034	-0.039	-0.122	-0.1	0.033	-0.132	0.042	0.058	0.336268	0.947234	0.845692	0.962866	0.404073	0.703233	0.369381	0.823358	0.796741	0.419181	0.50669	0.828195	0.38129	0.781758	0.70117
ENSG00000139910	grey	-0.005	0.041	0.225	-0.068	-0.164	-0.209	-0.077	-0.021	0.106	0.043	0.102	-0.075	0.029	-0.022	0.015	0.971066	0.785453	0.132724	0.652303	0.276133	0.162914	0.611977	0.889386	0.4848	0.774942	0.501457	0.618512	0.847527	0.883878	0.922837
ENSG00000140285	grey	-0.13	-0.225	-0.3	-0.035	-0.302	-0.285	-0.039	-0.16	-0.112	0.12	-0.056	0.138	-0.125	0.145	0.262	0.390009	0.132145	0.0427506	0.818172	0.0414398	0.0552263	0.794435	0.288061	0.460533	0.42833	0.713791	0.360286	0.4084	0.336231	0.0786296
ENSG00000140365	grey	-0.089	0.004	-0.039	0.41	0.024	0.102	0.027	0.061	0.097	0.067	0.103	-0.132	0.259	-0.019	-0.233	0.555413	0.977912	0.79604	0.0046961	0.873889	0.498239	0.856403	0.686632	0.520589	0.66038	0.494082	0.382029	0.0819553	0.902237	0.118677
ENSG00000140416	grey	0.258	-0.11	-0.047	-0.143	0.064	-0.079	0.206	0.171	0.101	-0.123	0.125	-0.207	0.003	-0.053	-0.22	0.0836469	0.46781	0.757981	0.342608	0.67438	0.599789	0.16988	0.256781	0.503098	0.414913	0.407659	0.168228	0.983925	0.726656	0.141804
ENSG00000140464	grey	0.045	-0.142	-0.073	-0.095	0.222	0.239	0.41	0.119	0.209	-0.073	0.145	0.043	-0.162	0.019	-0.309	0.767836	0.345407	0.630166	0.528166	0.137742	0.109833	0.00468408	0.432199	0.163822	0.631267	0.336478	0.774407	0.280868	0.899785	0.0367437
ENSG00000140519	grey	-0.236	-0.038	-0.003	0.097	-0.089	-0.009	-0.36	0.043	0.159	0.033	0.1	-0.401	0.124	-0.074	-0.058	0.114338	0.801553	0.982394	0.52191	0.555248	0.952084	0.0139516	0.777441	0.290174	0.829069	0.51011	0.00569761	0.410681	0.626912	0.702703
ENSG00000140526	grey	-0.245	0.149	0.061	0.117	-0.188	0.194	0.057	-0.159	0.11	0.303	0.127	0.16	0.037	0.035	0.004	0.100683	0.32197	0.687559	0.439337	0.21167	0.195428	0.705663	0.291785	0.46863	0.0409825	0.400065	0.287598	0.805063	0.817839	0.976399
ENSG00000140548	grey	0.056	0.179	0.281	0.003	0.147	-0.007	0.155	0.015	0.302	0.046	0.224	0.113	-0.066	-0.203	-0.197	0.712012	0.233998	0.0586959	0.986402	0.328685	0.961814	0.302567	0.922589	0.041666	0.762791	0.135292	0.456564	0.660791	0.175673	0.188333
ENSG00000140600	grey	0.089	0.037	-0.093	-0.263	-0.259	-0.245	-0.144	-0.151	-0.237	-0.008	-0.059	-0.117	-0.029	0.163	0.22	0.555383	0.805953	0.538521	0.0775203	0.0825577	0.100125	0.338166	0.316731	0.112068	0.956593	0.696448	0.440002	0.84872	0.278987	0.141675
ENSG00000140795	grey	-0.196	0.032	0.132	0.021	-0.201	-0.178	0.016	-0.008	0.033	0.158	0.268	0.185	-0.15	-0.072	0.027	0.192678	0.830413	0.380824	0.887596	0.180836	0.237874	0.916771	0.95715	0.828421	0.293708	0.071718	0.217303	0.320283	0.635305	0.856402
ENSG00000140937	grey	-0.143	0.123	0.178	0.073	0.308	0.129	-0.076	0.346	0.133	-0.132	0.021	-0.153	0.076	-0.09	-0.224	0.341472	0.415162	0.237584	0.629866	0.0374727	0.393001	0.617381	0.0185552	0.378845	0.381064	0.89087	0.308947	0.617106	0.551557	0.134453
ENSG00000141219	grey	-0.044	-0.005	0.048	0.158	0.121	0.326	-0.138	-0.087	-0.176	-0.065	-0.098	0.006	0.11	-0.095	-0.026	0.770683	0.974503	0.750114	0.293263	0.422201	0.0271326	0.35946	0.563778	0.24304	0.669214	0.516582	0.970632	0.468176	0.528477	0.863277
ENSG00000141252	grey	-0.132	0.223	0.335	0.107	0.186	0.138	-0.121	0.112	0.349	0.084	0.288	-0.169	-0.075	-0.484	-0.367	0.380551	0.135709	0.0229464	0.479415	0.216513	0.36131	0.422027	0.459393	0.017504	0.578306	0.0519289	0.26193	0.621345	0.000660322	0.012174
ENSG00000141431	grey	0.092	-0.034	-0.027	-0.207	-0.157	-0.22	0.067	0.055	-0.093	-0.074	-0.317	0.225	-0.143	0.191	0.372	0.544709	0.820817	0.859862	0.166995	0.29761	0.1413	0.659045	0.71889	0.539093	0.627005	0.0317966	0.132765	0.341663	0.202747	0.0108802
[truncated: 1,738 more rows]
